# Supplementary material for: Genetic insights into the social organization of Neanderthals
Source: Nature. 2022 Oct 19;610(7932):519–25. doi: 10.1038/s41586-022-05283-y (PMC9581778; doi:10.1038/s41586-022-05283-y)
Supplement: Supplementary file 3 — All information on the sequencing of libraries, including the treatment and complexity of the libraries and contamination estimates. [file 41586_2022_5283_MOESM3_ESM.xlsx]

## Sheet: Overview Allruns
Chagname	Sample	extract	indexedID	p7	p5	capturearray	arrayid	runID	lanes	nameonrun
Chagyrskaya01	SP4815	E15990	A25730	1049	1353	shotgun	none	190806_D00829_0269_BH2V3WBCX3_R_PEdi_A26145_A25757_2	lane2	A25730
	SP4815	E15990	A25730	1049	1353	rCRs_mtDNA	AA163	191108_M06210_0131_000000000-CR33F_JR_B33934	lane1	A25730
	SP4815	E15990	A25730	1049	1353	rCRs_mtDNA	AA163	191118_D00829_0295_BCE2C7ANXX_PEdi_BN_JR	lane7	A25730
	SP4815	E5222	F3115	397	79	shotgun	none	170411_D00829_0037_BHHLWMBCXY_R_PEdi_F3344_F3150	lane2	F3115
	SP4815	E5222	F3115	397	79	rCRs_mtDNA	AA163	170427_M02279_0096_000000000-B4LMG_BN_D8802	lane1	D8729
	SP4815	E5222	F3115	397	79	steffi_504plus4	AA207	190807_D00829_0271_BH3JYHBCX3_R_PEdi_N4146_N4147	lane1	F3115
	SP4815	E5222	F3115	397	79	Ychromosome6.9M	AA170	200204_D00829_0316_AHC5T7BCX3_R_PEdi_N6074_N6075	lane2	F3115
	SP4815	E6497	F8789	301	68	shotgun	none	170906_D00829_0070_AHNVFNBCXY_R_PEdi_F8888_G1774	lane1	F8789
	SP4815	E6497	F8789	301	68	rCRs_mtDNA	AA163	171222_M02279_0195_000000000-B9YN4_BN_G3789	lane1	F8789
	SP4815	E6497	F8789	301	68	steffi_504plus4	AA207	190325_D00829_0237_AHY37HBCX2_R_PEdi_N3348_N3349	lane2	F8789
	SP4815	E6497	F8789	301	68	Ychromosome6.9M	AA170	200204_D00829_0316_AHC5T7BCX3_R_PEdi_N6074_N6075	lane2	F8789
Chagyrskaya02	SP2678	E15980	A25717	1252	1172	shotgun	none	190806_D00829_0269_BH2V3WBCX3_R_PEdi_A26145_A25757_2	lane2	A25717
	SP2678	E15980	A25717	1252	1172	rCRs_mtDNA	AA163	191108_M06210_0131_000000000-CR33F_JR_B33934	lane1	A25717
	SP2678	E15980	A25717	1252	1172	rCRs_mtDNA	AA163	191118_D00829_0295_BCE2C7ANXX_PEdi_BN_JR	lane7	A25717
	SP2678	E15981	A25718	1253	1173	shotgun	none	190806_D00829_0269_BH2V3WBCX3_R_PEdi_A26145_A25757_2	lane2	A25718
	SP2678	E15981	A25718	1253	1173	rCRs_mtDNA	AA163	191108_M06210_0131_000000000-CR33F_JR_B33934	lane1	A25718
	SP2678	E15981	A25718	1253	1173	rCRs_mtDNA	AA163	191118_D00829_0295_BCE2C7ANXX_PEdi_BN_JR	lane7	A25718
	SP2678	E15981	A25718	1253	1173	steffi_504plus4	AA207	200727_D00829_0351_AHFMGFBCX3_R_PEdi_A38604_N7991	lane2	A25718
	SP2678	E15981	A25718	1253	1173	Ychromosome6.9M	AA170	200727_D00829_0352_BHFM7CBCX3_R_PEdi_N7992_N7993	lane1	A25718
	SP2678	E15982	A25719	1254	1174	shotgun	none	190806_D00829_0269_BH2V3WBCX3_R_PEdi_A26145_A25757_2	lane2	A25719
	SP2678	E15982	A25719	1254	1174	rCRs_mtDNA	AA163	191108_M06210_0131_000000000-CR33F_JR_B33934	lane1	A25719
	SP2678	E15982	A25719	1254	1174	rCRs_mtDNA	AA163	191118_D00829_0295_BCE2C7ANXX_PEdi_BN_JR	lane7	A25719
	SP2678	E3661	R5789	417	23	shotgun	none	160211_M02279_0170_000000000-AM6D5_SN_R5796	lane1	R5789
	SP2678	E3661	R5789	417	23	rCRs_mtDNA	AA163	160219_M02279_0172_000000000-AM545_BN_R4305	lane1	R4299
	SP2678	E3661	R5789	417	23	steffi_504plus4	AA207	190325_D00829_0238_BHY37NBCX2_R_PEdi_N3350_N3351	lane1	R5789
	SP2678	E3661	R5789	417	23	Ychromosome6.9M	AA170	200204_D00829_0316_AHC5T7BCX3_R_PEdi_N6074_N6075	lane2	R5789
	SP2678	E3924	R9875	434	54	shotgun	none	160401_SN7001204_0510_AHJLK3BCXX_R_PEdi_R9849_R9891	lane2	R9875
	SP2678	E3924	R9875	434	54	rCRs_mtDNA	AA163	160511_M02279_0196_000000000-ANLVV_BN_R4638_2	lane1	R9875
	SP2678	E3924	R9875	434	54	steffi_504plus4	AA207	181029_D00829_0183_ACD00UANXX_PEdi_BN_MG_RS	lane1	R9875
	SP2678	E3924	R9875	434	54	Ychromosome6.9M	AA170	200224_D00829_0321_AHC5VNBCX3_R_PEdi_M6308_N6318	lane2	R9875
Chagyrskaya06	SP2923	E15983	A25720	1255	1175	shotgun	none	190806_D00829_0269_BH2V3WBCX3_R_PEdi_A26145_A25757_2	lane2	A25720
	SP2923	E15983	A25720	1255	1175	rCRs_mtDNA	AA163	191108_M06210_0131_000000000-CR33F_JR_B33934	lane1	A25720
	SP2923	E15983	A25720	1255	1175	rCRs_mtDNA	AA163	191118_D00829_0295_BCE2C7ANXX_PEdi_BN_JR	lane7	A25720
	SP2923	E15984	A25721	1256	1176	shotgun	none	190806_D00829_0269_BH2V3WBCX3_R_PEdi_A26145_A25757_2	lane2	A25721
	SP2923	E15984	A25721	1256	1176	steffi_504plus4	AA207	191018_D00829_0288_ACE0MLANXX_PEdi_BN_SN	lane5	A25721
	SP2923	E15984	A25721	1256	1176	rCRs_mtDNA	AA163	191108_M06210_0131_000000000-CR33F_JR_B33934	lane1	A25721
	SP2923	E15984	A25721	1256	1176	rCRs_mtDNA	AA163	191118_D00829_0295_BCE2C7ANXX_PEdi_BN_JR	lane7	A25721
	SP2923	E15986	A25726	1077	1381	shotgun	none	190806_D00829_0269_BH2V3WBCX3_R_PEdi_A26145_A25757_2	lane2	A25726
	SP2923	E15986	A25726	1077	1381	steffi_504plus4	AA207	191018_D00829_0288_ACE0MLANXX_PEdi_BN_SN	lane5	A25726
	SP2923	E15986	A25726	1077	1381	rCRs_mtDNA	AA163	191108_M06210_0131_000000000-CR33F_JR_B33934	lane1	A25726
	SP2923	E15986	A25726	1077	1381	rCRs_mtDNA	AA163	191118_D00829_0295_BCE2C7ANXX_PEdi_BN_JR	lane7	A25726
	SP2923	E15987	A25727	1078	1382	shotgun	none	190806_D00829_0269_BH2V3WBCX3_R_PEdi_A26145_A25757_2	lane2	A25727
	SP2923	E15987	A25727	1078	1382	rCRs_mtDNA	AA163	191108_M06210_0131_000000000-CR33F_JR_B33934	lane1	A25727
	SP2923	E15987	A25727	1078	1382	rCRs_mtDNA	AA163	191118_D00829_0295_BCE2C7ANXX_PEdi_BN_JR	lane7	A25727
	SP2923	E3662	R5790	418	24	shotgun	none	160211_M02279_0170_000000000-AM6D5_SN_R5796	lane1	R5790
	SP2923	E3662	R5790	418	24	rCRs_mtDNA	AA163	160219_M02279_0172_000000000-AM545_BN_R4305	lane1	R4300
	SP2923	E3662	R5790	418	24	steffi_504plus4	AA207	190325_D00829_0238_BHY37NBCX2_R_PEdi_N3350_N3351	lane1	R5790
	SP2923	E3662	R5790	418	24	Ychromosome6.9M	AA170	200204_D00829_0316_AHC5T7BCX3_R_PEdi_N6074_N6075	lane2	R5790
	SP2923	E3925	R9876	435	55	shotgun	none	160401_SN7001204_0510_AHJLK3BCXX_R_PEdi_R9849_R9891	lane2	R9876
	SP2923	E3925	R9876	435	55	rCRs_mtDNA	AA163	160511_M02279_0196_000000000-ANLVV_BN_R4638_2	lane1	R9876
Chagyrskaya07	SP3358	E15988	A25728	1079	1383	shotgun	none	190806_D00829_0269_BH2V3WBCX3_R_PEdi_A26145_A25757_2	lane2	A25728
	SP3358	E15988	A25728	1079	1383	rCRs_mtDNA	AA163	191108_M06210_0131_000000000-CR33F_JR_B33934	lane1	A25728
	SP3358	E15988	A25728	1079	1383	rCRs_mtDNA	AA163	191118_D00829_0295_BCE2C7ANXX_PEdi_BN_JR	lane7	A25728
	SP3358	E15989	A25729	1080	1384	shotgun	none	190806_D00829_0269_BH2V3WBCX3_R_PEdi_A26145_A25757_2	lane2	A25729
	SP3358	E15989	A25729	1080	1384	rCRs_mtDNA	AA163	191108_M06210_0131_000000000-CR33F_JR_B33934	lane1	A25729
	SP3358	E15989	A25729	1080	1384	rCRs_mtDNA	AA163	191118_D00829_0295_BCE2C7ANXX_PEdi_BN_JR	lane7	A25729
	SP3358	E3660	G7334	393	143	shotgun	none	180103_D00829_0108_BCC4T9ANXX_PEdi_MG_SN_JR	lane3,lane1,lane2	M1010
	SP3358	E3660	G7334	393	143	shotgun	none	180308_D00829_0126_ACBPDBANXX_PEdi_MG_M1021	lane1,lane2,lane8,lane7,lane3,lane6,lane4,lane5	M1010
	SP3358	E3660	G7335	394	144	shotgun	none	180103_D00829_0108_BCC4T9ANXX_PEdi_MG_SN_JR	lane3,lane1,lane2	M1011
	SP3358	E3660	G7335	394	144	shotgun	none	180308_D00829_0126_ACBPDBANXX_PEdi_MG_M1021	lane1,lane2,lane8,lane7,lane3,lane6,lane4,lane5	M1011
	SP3358	E3660	G7336	395	145	shotgun	none	180103_D00829_0108_BCC4T9ANXX_PEdi_MG_SN_JR	lane3,lane1,lane2	M1012
	SP3358	E3660	G7336	395	145	shotgun	none	180308_D00829_0126_ACBPDBANXX_PEdi_MG_M1021	lane1,lane2,lane8,lane7,lane3,lane6,lane4,lane5	M1012
	SP3358	E3660	G8326	432	180	shotgun	none	171123_D00829_0095_BH2G3TBCX2_R_PEdi_G8336_G8338	lane2	G8326
	SP3358	E3660	G8326	432	180	shotgun	none	180103_D00829_0108_BCC4T9ANXX_PEdi_MG_SN_JR	lane3,lane1,lane2	M1007
	SP3358	E3660	G8326	432	180	rCRs_mtDNA	AA163	180112_M02279_0199_000000000-B9YMC_BN_G4186	lane1	G8326
	SP3358	E3660	G8326	432	180	shotgun	none	180308_D00829_0126_ACBPDBANXX_PEdi_MG_M1021	lane1,lane2,lane8,lane7,lane3,lane6,lane4,lane5	M1007
	SP3358	E3660	G8327	433	181	shotgun	none	171123_D00829_0095_BH2G3TBCX2_R_PEdi_G8336_G8338	lane2	G8327
	SP3358	E3660	G8327	433	181	shotgun	none	180103_D00829_0108_BCC4T9ANXX_PEdi_MG_SN_JR	lane3,lane1,lane2	M1008
	SP3358	E3660	G8327	433	181	rCRs_mtDNA	AA163	180112_M02279_0199_000000000-B9YMC_BN_G4186	lane1	G8327
	SP3358	E3660	G8327	433	181	shotgun	none	180308_D00829_0126_ACBPDBANXX_PEdi_MG_M1021	lane1,lane2,lane8,lane7,lane3,lane6,lane4,lane5	M1008
	SP3358	E3660	G8328	434	182	shotgun	none	171123_D00829_0095_BH2G3TBCX2_R_PEdi_G8336_G8338	lane2	G8328
	SP3358	E3660	G8328	434	182	shotgun	none	180103_D00829_0108_BCC4T9ANXX_PEdi_MG_SN_JR	lane3,lane1,lane2	M1009
	SP3358	E3660	G8328	434	182	rCRs_mtDNA	AA163	180112_M02279_0199_000000000-B9YMC_BN_G4186	lane1	G8328
	SP3358	E3660	G8328	434	182	shotgun	none	180308_D00829_0126_ACBPDBANXX_PEdi_MG_M1021	lane1,lane2,lane8,lane7,lane3,lane6,lane4,lane5	M1009
	SP3358	E3660	R5788	416	22	shotgun	none	160211_M02279_0170_000000000-AM6D5_SN_R5796	lane1	R5788
	SP3358	E3660	R5788	416	22	rCRs_mtDNA	AA163	160219_M02279_0172_000000000-AM545_BN_R4305	lane1	R4298
	SP3358	E3660	R5788	416	22	steffi_504plus4	AA207	190325_D00829_0238_BHY37NBCX2_R_PEdi_N3350_N3351	lane1	R5788
	SP3358	E3660	R5788	416	22	Ychromosome6.9M	AA170	200204_D00829_0316_AHC5T7BCX3_R_PEdi_N6074_N6075	lane2	R5788
	SP3358	E3660	R9878	437	57	shotgun	none	160401_SN7001204_0510_AHJLK3BCXX_R_PEdi_R9849_R9891	lane2	R9878
	SP3358	E3660	R9878	437	57	rCRs_mtDNA	AA163	160511_M02279_0196_000000000-ANLVV_BN_R4638_2	lane1	R9878
	SP3358	E3660	R9878	437	57	shotgun	none	160706_SN7001204_0523_AHJLV3BCXX_R_PEdi_L5727_37_1	lane1,lane2	L5731
	SP3358	E3660	R9878	437	57	shotgun	none	160706_SN7001204_0524_BHJMCHBCXX_R_PEdi_L5727_37_2	lane1,lane2	L5731
	SP3358	E3660	R9878	437	57	shotgun	none	160707_SN7001204_0525_AHJYJLBCXX_R_PEdi_L5727_37_3	lane1,lane2	L5731
	SP3358	E3660	R9878	437	57	shotgun	none	160707_SN7001204_0526_BHJVM3BCXX_R_PEdi_L5727_37_4	lane1,lane2	L5731
	SP3358	E3660	R9878	437	57	shotgun	none	160708_SN7001204_0527_AHJLJYBCXX_R_PEdi_L5727_37_5	lane1,lane2	L5731
	SP3358	E3660	R9878	437	57	shotgun	none	160708_SN7001204_0528_BHJL5LBCXX_R_PEdi_L5727_37_6	lane1,lane2	L5731
	SP3358	E3660	R9878	437	57	shotgun	none	160711_SN7001204_0529_AHJW2JBCXX_R_PEdi_L5727_37_7	lane1,lane2	L5731
	SP3358	E3660	R9878	437	57	shotgun	none	160711_SN7001204_0530_BHJMM3BCXX_R_PEdi_L5727_37_8	lane1,lane2	L5731
	SP3358	E3660	R9878	437	57	shotgun	none	160712_SN7001204_0532_BHJW5VBCXX_R_PEdi_L5727_37_9	lane1,lane2	L5731
	SP3358	E3660	R9878	437	57	shotgun	none	160715_SN7001204_0533_AHJWF7BCXX_R_PEdi_D5399_L5727_37_10	lane2	L5731
	SP3358	E3660	R9878	437	57	steffi_504plus4	AA207	190325_D00829_0238_BHY37NBCX2_R_PEdi_N3350_N3351	lane2	R9878
	SP3358	E3660	R9878	437	57	Ychromosome6.9M	AA170	200204_D00829_0316_AHC5T7BCX3_R_PEdi_N6074_N6075	lane2	R9878
	SP3358	E3660	R9879	438	58	shotgun	none	160401_SN7001204_0510_AHJLK3BCXX_R_PEdi_R9849_R9891	lane2	R9879
	SP3358	E3660	R9879	438	58	rCRs_mtDNA	AA163	160511_M02279_0196_000000000-ANLVV_BN_R4638_2	lane1	R9879
	SP3358	E3660	R9879	438	58	shotgun	none	160706_SN7001204_0523_AHJLV3BCXX_R_PEdi_L5727_37_1	lane1,lane2	L5732
	SP3358	E3660	R9879	438	58	shotgun	none	160706_SN7001204_0524_BHJMCHBCXX_R_PEdi_L5727_37_2	lane1,lane2	L5732
	SP3358	E3660	R9879	438	58	shotgun	none	160707_SN7001204_0525_AHJYJLBCXX_R_PEdi_L5727_37_3	lane1,lane2	L5732
	SP3358	E3660	R9879	438	58	shotgun	none	160707_SN7001204_0526_BHJVM3BCXX_R_PEdi_L5727_37_4	lane1,lane2	L5732
	SP3358	E3660	R9879	438	58	shotgun	none	160708_SN7001204_0527_AHJLJYBCXX_R_PEdi_L5727_37_5	lane1,lane2	L5732
	SP3358	E3660	R9879	438	58	shotgun	none	160708_SN7001204_0528_BHJL5LBCXX_R_PEdi_L5727_37_6	lane1,lane2	L5732
	SP3358	E3660	R9879	438	58	shotgun	none	160711_SN7001204_0529_AHJW2JBCXX_R_PEdi_L5727_37_7	lane1,lane2	L5732
	SP3358	E3660	R9879	438	58	shotgun	none	160711_SN7001204_0530_BHJMM3BCXX_R_PEdi_L5727_37_8	lane1,lane2	L5732
	SP3358	E3660	R9879	438	58	shotgun	none	160712_SN7001204_0532_BHJW5VBCXX_R_PEdi_L5727_37_9	lane1,lane2	L5732
	SP3358	E3660	R9879	438	58	shotgun	none	160715_SN7001204_0533_AHJWF7BCXX_R_PEdi_D5399_L5727_37_10	lane2	L5732
	SP3358	E3660	R9879	438	58	steffi_504plus4	AA207	190403_D00829_0242_AHY2J7BCX2_R_PEdi_N3548_N3549	lane1	R9879
	SP3358	E3660	R9879	438	58	Ychromosome6.9M	AA170	200204_D00829_0316_AHC5T7BCX3_R_PEdi_N6074_N6075	lane2	R9879
Chagyrskaya09	SP3394	E2672	L5123	489	82	shotgun	none	141128_M00518_0319_000000000-ABEG4_SS_L9607_VS_L5128	lane1	L5123
	SP3394	E2672	L5123	489	82	mt	AA22	150116_M02279_0015_000000000-ACU07_BN_A8281_2	lane1	A8271
	SP3394	E2832	R1919	430	16	shotgun	none	150212_M02279_0032_000000000-ACN09_SN_R1928	lane1	R1919
	SP3394	E2832	R1919	430	16	mt	AA22	150213_M02279_0033_000000000-ACNFA_BN_A8457	lane1	R1919
	SP3394	E2832	R1919	430	16	steffi_504plus4	AA207	190325_D00829_0238_BHY37NBCX2_R_PEdi_N3350_N3351	lane1	R1919
	SP3394	E2832	R1919	430	16	Ychromosome6.9M	AA170	200204_D00829_0316_AHC5T7BCX3_R_PEdi_N6074_N6075	lane2	R1919
	SP3394	E2833	R1920	431	17	shotgun	none	150212_M02279_0032_000000000-ACN09_SN_R1928	lane1	R1920
	SP3394	E2833	R1920	431	17	mt	AA22	150213_M02279_0033_000000000-ACNFA_BN_A8457	lane1	R1920
	SP3394	E2833	R1920	431	17	steffi_504plus4	AA207	190325_D00829_0237_AHY37HBCX2_R_PEdi_N3348_N3349	lane2	R1920
	SP3394	E2833	R1920	431	17	Ychromosome6.9M	AA170	200204_D00829_0316_AHC5T7BCX3_R_PEdi_N6074_N6075	lane2	R1920
	SP3394	E2834	R1921	432	18	shotgun	none	150212_M02279_0032_000000000-ACN09_SN_R1928	lane1	R1921
	SP3394	E2834	R1921	432	18	mt	AA22	150213_M02279_0033_000000000-ACNFA_BN_A8457	lane1	R1921
	SP3394	E2834	R1921	432	18	steffi_504plus4	AA207	190403_D00829_0242_AHY2J7BCX2_R_PEdi_N3548_N3549	lane1	R1921
	SP3394	E2834	R1921	432	18	Ychromosome6.9M	AA170	200204_D00829_0316_AHC5T7BCX3_R_PEdi_N6074_N6075	lane2	R1921
	SP3394	E2895	L5258	458	58	rCRs_mtDNA	AA163	150312_M02279_0047_000000000-AC3D1_VS_L5304	lane1	L5285
	SP3394	E2895	L5258	458	58	shotgun	none	150330_SN7001204_0360_BHF7JNADXX_R_PEdi_L5298_L5300_2	lane2	L5258
	SP3394	E2895	L5258	458	58	steffi_504plus4	AA207	181029_D00829_0183_ACD00UANXX_PEdi_BN_MG_RS	lane1	L5258
	SP3394	E2895	L5258	458	58	Ychromosome6.9M	AA170	200224_D00829_0321_AHC5VNBCX3_R_PEdi_M6308_N6318	lane2	L5258
	SP3394	E2896	L5259	459	59	rCRs_mtDNA	AA163	150312_M02279_0047_000000000-AC3D1_VS_L5304	lane1	L5286
	SP3394	E2896	L5259	459	59	shotgun	none	150330_SN7001204_0360_BHF7JNADXX_R_PEdi_L5298_L5300_2	lane2	L5259
	SP3394	E2896	L5259	459	59	steffi_504plus4	AA207	181029_D00829_0183_ACD00UANXX_PEdi_BN_MG_RS	lane1	L5259
	SP3394	E2896	L5259	459	59	steffi_504plus4	AA207	181210_D00829_0194_ACD1DEANXX_PEdi_BN_SN	lane5	G6782
	SP3394	E2896	L5259	459	59	Ychromosome6.9M	AA170	200224_D00829_0321_AHC5VNBCX3_R_PEdi_M6308_N6318	lane2	L5259
	SP3394	E2897	L5260	460	60	rCRs_mtDNA	AA163	150312_M02279_0047_000000000-AC3D1_VS_L5304	lane1	L5287
	SP3394	E2897	L5260	460	60	shotgun	none	150330_SN7001204_0360_BHF7JNADXX_R_PEdi_L5298_L5300_2	lane2	L5260
	SP3394	E2897	L5260	460	60	steffi_504plus4	AA207	181029_D00829_0183_ACD00UANXX_PEdi_BN_MG_RS	lane1	L5260
	SP3394	E2897	L5260	460	60	Ychromosome6.9M	AA170	200224_D00829_0321_AHC5VNBCX3_R_PEdi_M6308_N6318	lane2	L5260
	SP3394	E2898	L5261	461	61	rCRs_mtDNA	AA163	150312_M02279_0047_000000000-AC3D1_VS_L5304	lane1	L5288
	SP3394	E2898	L5261	461	61	shotgun	none	150330_SN7001204_0360_BHF7JNADXX_R_PEdi_L5298_L5300_2	lane2	L5261
Chagyrskaya12	SP4816	E5223	F3116	398	80	shotgun	none	170411_D00829_0037_BHHLWMBCXY_R_PEdi_F3344_F3150	lane2	F3116
	SP4816	E5223	F3116	398	80	rCRs_mtDNA	AA163	170427_M02279_0096_000000000-B4LMG_BN_D8802	lane1	D8730
	SP4816	E5223	F3116	398	80	steffi_504plus4	AA207	181029_D00829_0183_ACD00UANXX_PEdi_BN_MG_RS	lane1	F3116
	SP4816	E5223	F3116	398	80	steffi_504plus4	AA207	181210_D00829_0194_ACD1DEANXX_PEdi_BN_SN	lane6	G6806
	SP4816	E6498	F8790	302	69	shotgun	none	170906_D00829_0070_AHNVFNBCXY_R_PEdi_F8888_G1774	lane1	F8790
	SP4816	E6498	F8790	302	69	rCRs_mtDNA	AA163	171222_M02279_0195_000000000-B9YN4_BN_G3789	lane1	F8790
	SP4816	E6498	F8790	302	69	steffi_504plus4	AA207	181029_D00829_0183_ACD00UANXX_PEdi_BN_MG_RS	lane1	F8790
	SP4816	E6498	F8790	302	69	steffi_504plus4	AA207	181210_D00829_0194_ACD1DEANXX_PEdi_BN_SN	lane5	G6821
Chagyrskaya13	SP4817	E15991	A25731	1050	1354	shotgun	none	190806_D00829_0269_BH2V3WBCX3_R_PEdi_A26145_A25757_2	lane2	A25731
	SP4817	E15991	A25731	1050	1354	rCRs_mtDNA	AA163	191108_M06210_0131_000000000-CR33F_JR_B33934	lane1	A25731
	SP4817	E15991	A25731	1050	1354	rCRs_mtDNA	AA163	191118_D00829_0295_BCE2C7ANXX_PEdi_BN_JR	lane7	A25731
	SP4817	E15992	A25732	1051	1355	shotgun	none	190806_D00829_0269_BH2V3WBCX3_R_PEdi_A26145_A25757_2	lane2	A25732
	SP4817	E15992	A25732	1051	1355	rCRs_mtDNA	AA163	191108_M06210_0131_000000000-CR33F_JR_B33934	lane1	A25732
	SP4817	E15992	A25732	1051	1355	rCRs_mtDNA	AA163	191118_D00829_0295_BCE2C7ANXX_PEdi_BN_JR	lane7	A25732
	SP4817	E5224	F3117	399	81	shotgun	none	170411_D00829_0037_BHHLWMBCXY_R_PEdi_F3344_F3150	lane2	F3117
	SP4817	E5224	F3117	399	81	rCRs_mtDNA	AA163	170427_M02279_0096_000000000-B4LMG_BN_D8802	lane1	D8731
	SP4817	E5224	F3117	399	81	steffi_504plus4	AA207	181029_D00829_0183_ACD00UANXX_PEdi_BN_MG_RS	lane1	F3117
	SP4817	E5224	F3117	399	81	steffi_504plus4	AA207	181210_D00829_0194_ACD1DEANXX_PEdi_BN_SN	lane5	G6807
	SP4817	E5224	F3117	399	81	Ychromosome6.9M	AA170	200204_D00829_0316_AHC5T7BCX3_R_PEdi_N6074_N6075	lane2	F3117
	SP4817	E6499	F8791	303	70	shotgun	none	170906_D00829_0070_AHNVFNBCXY_R_PEdi_F8888_G1774	lane1	F8791
	SP4817	E6499	F8791	303	70	rCRs_mtDNA	AA163	171222_M02279_0195_000000000-B9YN4_BN_G3789	lane1	F8791
	SP4817	E6499	F8791	303	70	steffi_504plus4	AA207	190325_D00829_0237_AHY37HBCX2_R_PEdi_N3348_N3349	lane2	F8791
	SP4817	E6499	F8791	303	70	Ychromosome6.9M	AA170	200204_D00829_0316_AHC5T7BCX3_R_PEdi_N6074_N6075	lane2	F8791
Chagyrskaya14	SP4818	E15993	A25733	1052	1356	shotgun	none	190806_D00829_0269_BH2V3WBCX3_R_PEdi_A26145_A25757_2	lane2	A25733
	SP4818	E15993	A25733	1052	1356	rCRs_mtDNA	AA163	191108_M06210_0131_000000000-CR33F_JR_B33934	lane1	A25733
	SP4818	E15993	A25733	1052	1356	rCRs_mtDNA	AA163	191118_D00829_0295_BCE2C7ANXX_PEdi_BN_JR	lane7	A25733
	SP4818	E15993	A25733	1052	1356	steffi_504plus4	AA207	200727_D00829_0351_AHFMGFBCX3_R_PEdi_A38604_N7991	lane2	A25733
	SP4818	E15993	A25733	1052	1356	Ychromosome6.9M	AA170	200727_D00829_0352_BHFM7CBCX3_R_PEdi_N7992_N7993	lane1	A25733
	SP4818	E15995	A25735	1054	1358	shotgun	none	190806_D00829_0269_BH2V3WBCX3_R_PEdi_A26145_A25757_2	lane2	A25735
	SP4818	E15995	A25735	1054	1358	rCRs_mtDNA	AA163	191108_M06210_0131_000000000-CR33F_JR_B33934	lane1	A25735
	SP4818	E15995	A25735	1054	1358	rCRs_mtDNA	AA163	191118_D00829_0295_BCE2C7ANXX_PEdi_BN_JR	lane7	A25735
	SP4818	E5225	F3118	400	82	shotgun	none	170411_D00829_0037_BHHLWMBCXY_R_PEdi_F3344_F3150	lane2	F3118
	SP4818	E5225	F3118	400	82	rCRs_mtDNA	AA163	170427_M02279_0096_000000000-B4LMG_BN_D8802	lane1	D8732
	SP4818	E5225	F3118	400	82	steffi_504plus4	AA207	190325_D00829_0237_AHY37HBCX2_R_PEdi_N3348_N3349	lane1	F3118
	SP4818	E5225	F3118	400	82	Ychromosome6.9M	AA170	200204_D00829_0316_AHC5T7BCX3_R_PEdi_N6074_N6075	lane2	F3118
	SP4818	E6500	F8792	304	71	shotgun	none	170906_D00829_0070_AHNVFNBCXY_R_PEdi_F8888_G1774	lane1	F8792
	SP4818	E6500	F8792	304	71	rCRs_mtDNA	AA163	171222_M02279_0195_000000000-B9YN4_BN_G3789	lane1	F8792
	SP4818	E6500	F8792	304	71	steffi_504plus4	AA207	190325_D00829_0237_AHY37HBCX2_R_PEdi_N3348_N3349	lane2	F8792
	SP4818	E6500	F8792	304	71	Ychromosome6.9M	AA170	200204_D00829_0316_AHC5T7BCX3_R_PEdi_N6074_N6075	lane2	F8792
Chagyrskaya17	SP4819	E15996	A25736	1055	1359	shotgun	none	190806_D00829_0269_BH2V3WBCX3_R_PEdi_A26145_A25757_2	lane2	A25736
	SP4819	E15996	A25736	1055	1359	rCRs_mtDNA	AA163	191108_M06210_0131_000000000-CR33F_JR_B33934	lane1	A25736
	SP4819	E15996	A25736	1055	1359	rCRs_mtDNA	AA163	191118_D00829_0295_BCE2C7ANXX_PEdi_BN_JR	lane7	A25736
	SP4819	E15997	A25737	1056	1360	shotgun	none	190806_D00829_0269_BH2V3WBCX3_R_PEdi_A26145_A25757_2	lane2	A25737
	SP4819	E15997	A25737	1056	1360	rCRs_mtDNA	AA163	191108_M06210_0131_000000000-CR33F_JR_B33934	lane1	A25737
	SP4819	E15997	A25737	1056	1360	rCRs_mtDNA	AA163	191118_D00829_0295_BCE2C7ANXX_PEdi_BN_JR	lane7	A25737
	SP4819	E15997	A25737	1056	1360	steffi_504plus4	AA207	200727_D00829_0351_AHFMGFBCX3_R_PEdi_A38604_N7991	lane2	A25737
	SP4819	E5226	F3119	401	83	shotgun	none	170411_D00829_0037_BHHLWMBCXY_R_PEdi_F3344_F3150	lane2	F3119
	SP4819	E5226	F3119	401	83	rCRs_mtDNA	AA163	170427_M02279_0096_000000000-B4LMG_BN_D8802	lane1	D8733
	SP4819	E5226	F3119	401	83	steffi_504plus4	AA207	181029_D00829_0183_ACD00UANXX_PEdi_BN_MG_RS	lane1	F3119
	SP4819	E6501	F8793	305	72	shotgun	none	170906_D00829_0070_AHNVFNBCXY_R_PEdi_F8888_G1774	lane1	F8793
	SP4819	E6501	F8793	305	72	rCRs_mtDNA	AA163	171222_M02279_0195_000000000-B9YN4_BN_G3789	lane1	F8793
	SP4819	E6501	F8793	305	72	steffi_504plus4	AA207	181029_D00829_0183_ACD00UANXX_PEdi_BN_MG_RS	lane1	F8793
	SP4819	E6501	F8793	305	72	steffi_504plus4	AA207	181210_D00829_0194_ACD1DEANXX_PEdi_BN_SN	lane5	G6822
Chagyrskaya18	SP4820	E15998	A25738	1321	1241	shotgun	none	190806_D00829_0269_BH2V3WBCX3_R_PEdi_A26145_A25757_2	lane2	A25738
	SP4820	E15998	A25738	1321	1241	rCRs_mtDNA	AA163	191108_M06210_0131_000000000-CR33F_JR_B33934	lane1	A25738
	SP4820	E15998	A25738	1321	1241	rCRs_mtDNA	AA163	191118_D00829_0295_BCE2C7ANXX_PEdi_BN_JR	lane7	A25738
	SP4820	E5227	F3123	405	87	shotgun	none	170411_D00829_0037_BHHLWMBCXY_R_PEdi_F3344_F3150	lane2	F3123
	SP4820	E5227	F3123	405	87	rCRs_mtDNA	AA163	170427_M02279_0096_000000000-B4LMG_BN_D8802	lane1	D8735
	SP4820	E5227	F3123	405	87	steffi_504plus4	AA207	190325_D00829_0237_AHY37HBCX2_R_PEdi_N3348_N3349	lane1	F3123
	SP4820	E6502	F8794	306	73	shotgun	none	170906_D00829_0070_AHNVFNBCXY_R_PEdi_F8888_G1774	lane1	F8794
	SP4820	E6502	F8794	306	73	rCRs_mtDNA	AA163	171222_M02279_0195_000000000-B9YN4_BN_G3789	lane1	F8794
	SP4820	E6502	F8794	306	73	steffi_504plus4	AA207	190325_D00829_0237_AHY37HBCX2_R_PEdi_N3348_N3349	lane2	F8794
Chagyrskaya19	SP4821	E15999	A25739	1322	1242	shotgun	none	190806_D00829_0269_BH2V3WBCX3_R_PEdi_A26145_A25757_2	lane2	A25739
	SP4821	E15999	A25739	1322	1242	rCRs_mtDNA	AA163	191108_M06210_0131_000000000-CR33F_JR_B33934	lane1	A25739
	SP4821	E15999	A25739	1322	1242	rCRs_mtDNA	AA163	191118_D00829_0295_BCE2C7ANXX_PEdi_BN_JR	lane7	A25739
	SP4821	E16000	A25740	1323	1243	shotgun	none	190806_D00829_0269_BH2V3WBCX3_R_PEdi_A26145_A25757_2	lane2	A25740
	SP4821	E16000	A25740	1323	1243	rCRs_mtDNA	AA163	191108_M06210_0131_000000000-CR33F_JR_B33934	lane1	A25740
	SP4821	E16000	A25740	1323	1243	rCRs_mtDNA	AA163	191118_D00829_0295_BCE2C7ANXX_PEdi_BN_JR	lane7	A25740
	SP4821	E16000	A25740	1323	1243	steffi_504plus4	AA207	200727_D00829_0351_AHFMGFBCX3_R_PEdi_A38604_N7991	lane2	A25740
	SP4821	E16000	A25740	1323	1243	Ychromosome6.9M	AA170	200727_D00829_0352_BHFM7CBCX3_R_PEdi_N7992_N7993	lane1	A25740
	SP4821	E5348	F3251	392	55	shotgun	none	170411_D00829_0037_BHHLWMBCXY_R_PEdi_F3344_F3150	lane1	F3251
	SP4821	E5348	F3251	392	55	rCRs_mtDNA	AA163	170504_M02279_0100_000000000-B4KTV_BN_D8972	lane1	D8888
	SP4821	E5348	F3251	392	55	steffi_504plus4	AA207	181029_D00829_0183_ACD00UANXX_PEdi_BN_MG_RS	lane1	F3251
	SP4821	E5348	F3251	392	55	steffi_504plus4	AA207	181210_D00829_0194_ACD1DEANXX_PEdi_BN_SN	lane6	G6814
	SP4821	E5348	F3251	392	55	Ychromosome6.9M	AA170	200204_D00829_0316_AHC5T7BCX3_R_PEdi_N6074_N6075	lane2	F3251
	SP4821	E6503	F8795	307	74	shotgun	none	170906_D00829_0070_AHNVFNBCXY_R_PEdi_F8888_G1774	lane1	F8795
	SP4821	E6503	F8795	307	74	rCRs_mtDNA	AA163	171222_M02279_0195_000000000-B9YN4_BN_G3789	lane1	F8795
	SP4821	E6503	F8795	307	74	steffi_504plus4	AA207	181029_D00829_0183_ACD00UANXX_PEdi_BN_MG_RS	lane1	F8795
	SP4821	E6503	F8795	307	74	steffi_504plus4	AA207	181210_D00829_0194_ACD1DEANXX_PEdi_BN_SN	lane5	G6823
	SP4821	E6503	F8795	307	74	Ychromosome6.9M	AA170	200204_D00829_0316_AHC5T7BCX3_R_PEdi_N6074_N6075	lane2	F8795
Chagyrskaya20	SP4822	E16001	A25741	1324	1244	shotgun	none	190806_D00829_0269_BH2V3WBCX3_R_PEdi_A26145_A25757_2	lane2	A25741
	SP4822	E16001	A25741	1324	1244	rCRs_mtDNA	AA163	191108_M06210_0131_000000000-CR33F_JR_B33934	lane1	A25741
	SP4822	E16001	A25741	1324	1244	rCRs_mtDNA	AA163	191118_D00829_0295_BCE2C7ANXX_PEdi_BN_JR	lane7	A25741
	SP4822	E5349	F3252	393	56	shotgun	none	170411_D00829_0037_BHHLWMBCXY_R_PEdi_F3344_F3150	lane1	F3252
	SP4822	E5349	F3252	393	56	rCRs_mtDNA	AA163	170504_M02279_0100_000000000-B4KTV_BN_D8972	lane1	D8889
	SP4822	E5349	F3252	393	56	steffi_504plus4	AA207	190325_D00829_0237_AHY37HBCX2_R_PEdi_N3348_N3349	lane1	F3252
	SP4822	E6504	F8796	308	75	shotgun	none	170906_D00829_0070_AHNVFNBCXY_R_PEdi_F8888_G1774	lane1	F8796
	SP4822	E6504	F8796	308	75	rCRs_mtDNA	AA163	171222_M02279_0195_000000000-B9YN4_BN_G3789	lane1	F8796
	SP4822	E6504	F8796	308	75	steffi_504plus4	AA207	190325_D00829_0237_AHY37HBCX2_R_PEdi_N3348_N3349	lane2	F8796
Chagyrskaya41	SP4823	E16002	A25742	1325	1245	shotgun	none	190806_D00829_0269_BH2V3WBCX3_R_PEdi_A26145_A25757_2	lane2	A25742
	SP4823	E16002	A25742	1325	1245	rCRs_mtDNA	AA163	191108_M06210_0131_000000000-CR33F_JR_B33934	lane1	A25742
	SP4823	E16002	A25742	1325	1245	rCRs_mtDNA	AA163	191118_D00829_0295_BCE2C7ANXX_PEdi_BN_JR	lane7	A25742
	SP4823	E16003	A25743	1326	1246	shotgun	none	190806_D00829_0269_BH2V3WBCX3_R_PEdi_A26145_A25757_2	lane2	A25743
	SP4823	E16003	A25743	1326	1246	rCRs_mtDNA	AA163	191108_M06210_0131_000000000-CR33F_JR_B33934	lane1	A25743
	SP4823	E16003	A25743	1326	1246	rCRs_mtDNA	AA163	191118_D00829_0295_BCE2C7ANXX_PEdi_BN_JR	lane7	A25743
	SP4823	E16003	A25743	1326	1246	steffi_504plus4	AA207	200727_D00829_0351_AHFMGFBCX3_R_PEdi_A38604_N7991	lane2	A25743
	SP4823	E16003	A25743	1326	1246	Ychromosome6.9M	AA170	200727_D00829_0352_BHFM7CBCX3_R_PEdi_N7992_N7993	lane1	A25743
	SP4823	E5350	F3253	394	57	shotgun	none	170411_D00829_0037_BHHLWMBCXY_R_PEdi_F3344_F3150	lane1	F3253
	SP4823	E5350	F3253	394	57	rCRs_mtDNA	AA163	170504_M02279_0100_000000000-B4KTV_BN_D8972	lane1	D8890
	SP4823	E5350	F3253	394	57	steffi_504plus4	AA207	181029_D00829_0183_ACD00UANXX_PEdi_BN_MG_RS	lane1	F3253
	SP4823	E5350	F3253	394	57	steffi_504plus4	AA207	181210_D00829_0194_ACD1DEANXX_PEdi_BN_SN	lane6	G6815
	SP4823	E5350	F3253	394	57	steffi_504plus4	AA207	190325_D00829_0237_AHY37HBCX2_R_PEdi_N3348_N3349	lane1	F3253
	SP4823	E5350	F3253	394	57	Ychromosome6.9M	AA170	200204_D00829_0316_AHC5T7BCX3_R_PEdi_N6074_N6075	lane1	F3253
	SP4823	E6505	F8797	309	76	shotgun	none	170906_D00829_0070_AHNVFNBCXY_R_PEdi_F8888_G1774	lane1	F8797
	SP4823	E6505	F8797	309	76	rCRs_mtDNA	AA163	171222_M02279_0195_000000000-B9YN4_BN_G3789	lane1	F8797
	SP4823	E6505	F8797	309	76	steffi_504plus4	AA207	181029_D00829_0183_ACD00UANXX_PEdi_BN_MG_RS	lane1	F8797
	SP4823	E6505	F8797	309	76	steffi_504plus4	AA207	181210_D00829_0194_ACD1DEANXX_PEdi_BN_SN	lane6	G6824
	SP4823	E6505	F8797	309	76	steffi_504plus4	AA207	190325_D00829_0237_AHY37HBCX2_R_PEdi_N3348_N3349	lane2	F8797
	SP4823	E6505	F8797	309	76	Ychromosome6.9M	AA170	200204_D00829_0316_AHC5T7BCX3_R_PEdi_N6074_N6075	lane2	F8797
Chagyrskaya60	SP4826	E16004	A25744	1327	1247	shotgun	none	190806_D00829_0269_BH2V3WBCX3_R_PEdi_A26145_A25757_2	lane2	A25744
	SP4826	E16004	A25744	1327	1247	rCRs_mtDNA	AA163	191108_M06210_0131_000000000-CR33F_JR_B33934	lane1	A25744
	SP4826	E16004	A25744	1327	1247	rCRs_mtDNA	AA163	191118_D00829_0295_BCE2C7ANXX_PEdi_BN_JR	lane7	A25744
	SP4826	E16004	A25744	1327	1247	steffi_504plus4	AA207	200727_D00829_0351_AHFMGFBCX3_R_PEdi_A38604_N7991	lane2	A25744
	SP4826	E16005	A25745	1328	1248	shotgun	none	190806_D00829_0269_BH2V3WBCX3_R_PEdi_A26145_A25757_2	lane2	A25745
	SP4826	E16005	A25745	1328	1248	rCRs_mtDNA	AA163	191108_M06210_0131_000000000-CR33F_JR_B33934	lane1	A25745
	SP4826	E16005	A25745	1328	1248	rCRs_mtDNA	AA163	191118_D00829_0295_BCE2C7ANXX_PEdi_BN_JR	lane7	A25745
	SP4826	E5355	F3259	400	63	shotgun	none	170411_D00829_0037_BHHLWMBCXY_R_PEdi_F3344_F3150	lane1	F3259
	SP4826	E5355	F3259	400	63	rCRs_mtDNA	AA163	170504_M02279_0100_000000000-B4KTV_BN_D8972	lane1	D8895
	SP4826	E5355	F3259	400	63	steffi_504plus4	AA207	181029_D00829_0183_ACD00UANXX_PEdi_BN_MG_RS	lane1	F3259
	SP4826	E5355	F3259	400	63	steffi_504plus4	AA207	181210_D00829_0194_ACD1DEANXX_PEdi_BN_SN	lane5	G6816
	SP4826	E6510	F8802	314	177	shotgun	none	170906_D00829_0070_AHNVFNBCXY_R_PEdi_F8888_G1774	lane1	F8802
	SP4826	E6510	F8802	314	177	rCRs_mtDNA	AA163	171222_M02279_0195_000000000-B9YN4_BN_G3789	lane1	F8802
	SP4826	E6510	F8802	314	177	steffi_504plus4	AA207	181029_D00829_0183_ACD00UANXX_PEdi_BN_MG_RS	lane1	F8802
	SP4826	E6510	F8802	314	177	steffi_504plus4	AA207	181210_D00829_0194_ACD1DEANXX_PEdi_BN_SN	lane6	G6825
Chagyrskaya63	SP4828	E16006	A25746	1121	1041	shotgun	none	190806_D00829_0269_BH2V3WBCX3_R_PEdi_A26145_A25757_2	lane2	A25746
	SP4828	E16006	A25746	1121	1041	steffi_504plus4	AA207	191018_D00829_0288_ACE0MLANXX_PEdi_BN_SN	lane5	A25746
	SP4828	E16006	A25746	1121	1041	rCRs_mtDNA	AA163	191108_M06210_0131_000000000-CR33F_JR_B33934	lane1	A25746
	SP4828	E16006	A25746	1121	1041	rCRs_mtDNA	AA163	191118_D00829_0295_BCE2C7ANXX_PEdi_BN_JR	lane7	A25746
	SP4828	E16007	A25747	1122	1042	shotgun	none	190806_D00829_0269_BH2V3WBCX3_R_PEdi_A26145_A25757_2	lane2	A25747
	SP4828	E16007	A25747	1122	1042	rCRs_mtDNA	AA163	191108_M06210_0131_000000000-CR33F_JR_B33934	lane1	A25747
	SP4828	E16007	A25747	1122	1042	rCRs_mtDNA	AA163	191118_D00829_0295_BCE2C7ANXX_PEdi_BN_JR	lane7	A25747
	SP4828	E16007	A25747	1122	1042	steffi_504plus4	AA207	200727_D00829_0351_AHFMGFBCX3_R_PEdi_A38604_N7991	lane2	A25747
	SP4828	E16007	A25747	1122	1042	Ychromosome6.9M	AA170	200727_D00829_0352_BHFM7CBCX3_R_PEdi_N7992_N7993	lane1	A25747
	SP4828	E5356	A24563	1042	1194	shotgun	none	190621_M06210_0078_000000000-CGPWW_SN_A24787	lane1	A24563
	SP4828	E5356	A24563	1042	1194	rCRs_mtDNA	AA163	190903_M06210_0098_000000000-CK273_JR_B31542	lane1	A24563
	SP4828	E5356	A24564	1043	1195	shotgun	none	190621_M06210_0078_000000000-CGPWW_SN_A24787	lane1	A24564
	SP4828	E5356	A24564	1043	1195	rCRs_mtDNA	AA163	190903_M06210_0098_000000000-CK273_JR_B31542	lane1	A24564
	SP4828	E5356	A24565	1044	1196	shotgun	none	190621_M06210_0078_000000000-CGPWW_SN_A24787	lane1	A24565
	SP4828	E5356	A24565	1044	1196	rCRs_mtDNA	AA163	190903_M06210_0098_000000000-CK273_JR_B31542	lane1	A24565
	SP4828	E5356	F3260	401	64	shotgun	none	170411_D00829_0037_BHHLWMBCXY_R_PEdi_F3344_F3150	lane1	F3260
	SP4828	E5356	F3260	401	64	rCRs_mtDNA	AA163	170504_M02279_0100_000000000-B4KTV_BN_D8972	lane1	D8896
	SP4828	E5356	F3260	401	64	steffi_504plus4	AA207	190325_D00829_0237_AHY37HBCX2_R_PEdi_N3348_N3349	lane1	F3260
	SP4828	E5356	F3260	401	64	Ychromosome6.9M	AA170	200204_D00829_0316_AHC5T7BCX3_R_PEdi_N6074_N6075	lane2	F3260
	SP4828	E6511	F8803	315	178	shotgun	none	170906_D00829_0070_AHNVFNBCXY_R_PEdi_F8888_G1774	lane1	F8803
	SP4828	E6511	F8803	315	178	rCRs_mtDNA	AA163	171222_M02279_0195_000000000-B9YN4_BN_G3789	lane1	F8803
	SP4828	E6511	F8803	315	178	steffi_504plus4	AA207	181029_D00829_0183_ACD00UANXX_PEdi_BN_MG_RS	lane1	F8803
	SP4828	E6511	F8803	315	178	Ychromosome6.9M	AA170	200224_D00829_0321_AHC5VNBCX3_R_PEdi_M6308_N6318	lane2	F8803
Okladnikov11	SP2981	E16317	A26126	1353	1185	shotgun	none	190806_D00829_0269_BH2V3WBCX3_R_PEdi_A26145_A25757_2	lane1	A26126
	SP2981	E16317	A26126	1353	1185	rCRs_mtDNA	AA163	190909_M02279_0473_000000000-CJV93_JR_B31547	lane1	A26126
	SP2981	E16317	A26126	1353	1185	steffi_504plus4	AA207	191018_D00829_0288_ACE0MLANXX_PEdi_BN_SN	lane5	A26126
	SP2981	E16318	A26127	1354	1186	shotgun	none	190806_D00829_0269_BH2V3WBCX3_R_PEdi_A26145_A25757_2	lane1	A26127
	SP2981	E16318	A26127	1354	1186	rCRs_mtDNA	AA163	190909_M02279_0473_000000000-CJV93_JR_B31547	lane1	A26127
	SP2981	E16319	A26128	1355	1187	shotgun	none	190806_D00829_0269_BH2V3WBCX3_R_PEdi_A26145_A25757_2	lane1	A26128
	SP2981	E16319	A26128	1355	1187	rCRs_mtDNA	AA163	190909_M02279_0473_000000000-CJV93_JR_B31547	lane1	A26128
	SP2981	E16320	A26129	1356	1188	shotgun	none	190806_D00829_0269_BH2V3WBCX3_R_PEdi_A26145_A25757_2	lane1	A26129
	SP2981	E16320	A26129	1356	1188	rCRs_mtDNA	AA163	190909_M02279_0473_000000000-CJV93_JR_B31547	lane1	A26129
	SP2981	E16640	A26717	1362	1194	shotgun	none	190906_D00829_0277_ACDN38ANXX_PEdi_SN_BN	lane2	A26717
	SP2981	E16640	A26717	1362	1194	rCRs_mtDNA	AA163	191108_M06210_0131_000000000-CR33F_JR_B33934	lane1	A26717
	SP2981	E16640	A26717	1362	1194	rCRs_mtDNA	AA163	191118_D00829_0295_BCE2C7ANXX_PEdi_BN_JR	lane7	A26717
	SP2981	E16641	A26718	1363	1195	shotgun	none	190906_D00829_0277_ACDN38ANXX_PEdi_SN_BN	lane2	A26718
	SP2981	E16641	A26718	1363	1195	rCRs_mtDNA	AA163	191108_M06210_0131_000000000-CR33F_JR_B33934	lane1	A26718
	SP2981	E16641	A26718	1363	1195	rCRs_mtDNA	AA163	191118_D00829_0295_BCE2C7ANXX_PEdi_BN_JR	lane7	A26718
	SP2981	E16642	A26719	1364	1196	shotgun	none	190906_D00829_0277_ACDN38ANXX_PEdi_SN_BN	lane2	A26719
	SP2981	E16642	A26719	1364	1196	rCRs_mtDNA	AA163	191108_M06210_0131_000000000-CR33F_JR_B33934	lane1	A26719
	SP2981	E16642	A26719	1364	1196	rCRs_mtDNA	AA163	191118_D00829_0295_BCE2C7ANXX_PEdi_BN_JR	lane7	A26719
	SP2981	E3618	R5771	399	5	shotgun	none	160204_M02279_0167_000000000-ALRV9_SN_R5795	lane1	R5771
	SP2981	E3618	R5771	399	5	rCRs_mtDNA	AA163	160219_M02279_0172_000000000-AM545_BN_R4305	lane1	R4281
	SP2981	E5947	F8245	337	133	shotgun	none	170816_D00829_0062_AHT5T5BCXY_R_PEdi_F8306_F9571	lane1	F8146
	SP2981	E5947	F8245	337	133	rCRs_mtDNA	AA163	170824_M02279_0143_000000000-BB99Y_BN_F5279	lane1	F8245
	SP2981	E5948	F8246	338	134	shotgun	none	170816_D00829_0062_AHT5T5BCXY_R_PEdi_F8306_F9571	lane1	F8147
	SP2981	E5948	F8246	338	134	rCRs_mtDNA	AA163	170824_M02279_0143_000000000-BB99Y_BN_F5279	lane1	F8246
	SP2981	E5948	F8246	338	134	steffi_504plus4	AA207	181029_D00829_0183_ACD00UANXX_PEdi_BN_MG_RS	lane1	F8246
	SP2981	E5948	F8246	338	134	steffi_504plus4	AA207	181210_D00829_0194_ACD1DEANXX_PEdi_BN_SN	lane5	G6818
	SP2981	E5948	F8246	338	134	steffi_504plus4	AA207	191018_D00829_0288_ACE0MLANXX_PEdi_BN_SN	lane7	G6818
	SP2981	E5949	F8247	339	135	shotgun	none	170816_D00829_0062_AHT5T5BCXY_R_PEdi_F8306_F9571	lane1	F8148
	SP2981	E5949	F8247	339	135	rCRs_mtDNA	AA163	170824_M02279_0143_000000000-BB99Y_BN_F5279	lane1	F8247
	SP2981	E5949	F8247	339	135	steffi_504plus4	AA207	181029_D00829_0183_ACD00UANXX_PEdi_BN_MG_RS	lane1	F8247
	SP2981	E5949	F8247	339	135	steffi_504plus4	AA207	181210_D00829_0194_ACD1DEANXX_PEdi_BN_SN	lane5	G6819
	SP2981	E5949	F8247	339	135	steffi_504plus4	AA207	190807_D00829_0271_BH3JYHBCX3_R_PEdi_N4146_N4147	lane1,lane2	F8247
	SP2981	E5949	F8247	339	135	steffi_504plus4	AA207	191018_D00829_0288_ACE0MLANXX_PEdi_BN_SN	lane7	G6819
	SP2981	E5950	F8248	340	136	shotgun	none	170816_D00829_0062_AHT5T5BCXY_R_PEdi_F8306_F9571	lane1	F8149
	SP2981	E5950	F8248	340	136	rCRs_mtDNA	AA163	170824_M02279_0143_000000000-BB99Y_BN_F5279	lane1	F8248
	SP2981	E5950	F8248	340	136	steffi_504plus4	AA207	190325_D00829_0237_AHY37HBCX2_R_PEdi_N3348_N3349	lane1	F8248
	SP2981	E5950	F8248	340	136	steffi_504plus4	AA207	190807_D00829_0270_AH2TY3BCX3_R_PEdi_A26339_N4145	lane2	F8248
	SP2981	E5950	F8248	340	136	steffi_504plus4	AA207	191018_D00829_0288_ACE0MLANXX_PEdi_BN_SN	lane7	B26034
	SP2981	E16317	A26126	1353	1185	Ychromosome6.9M	AA170	210323_D00829_0380_AHJ5LLBCX3_R_PEdi_Jena0010_N10303	lane2	A26126
	SP2981	E16318	A26127	1354	1186	Ychromosome6.9M	AA170	210323_D00829_0380_AHJ5LLBCX3_R_PEdi_Jena0010_N10303	lane2	A26127
	SP2981	E16319	A26128	1355	1187	Ychromosome6.9M	AA170	210323_D00829_0380_AHJ5LLBCX3_R_PEdi_Jena0010_N10303	lane2	A26128
	SP2981	E16320	A26129	1356	1188	Ychromosome6.9M	AA170	210323_D00829_0380_AHJ5LLBCX3_R_PEdi_Jena0010_N10303	lane2	A26129
	SP2981	E5947	F8245	337	133	Ychromosome6.9M	AA170	210323_D00829_0380_AHJ5LLBCX3_R_PEdi_Jena0010_N10303	lane2	F8245
	SP2981	E5948	F8246	338	134	Ychromosome6.9M	AA170	210323_D00829_0380_AHJ5LLBCX3_R_PEdi_Jena0010_N10303	lane2	F8246
	SP2981	E5949	F8247	339	135	Ychromosome6.9M	AA170	210323_D00829_0380_AHJ5LLBCX3_R_PEdi_Jena0010_N10303	lane2	F8247
	SP2981	E5950	F8248	340	136	Ychromosome6.9M	AA170	210323_D00829_0380_AHJ5LLBCX3_R_PEdi_Jena0010_N10303	lane2	F8248
	SP2981	E16640	A26717	1362	1194	Ychromosome6.9M	AA170	210323_D00829_0380_AHJ5LLBCX3_R_PEdi_Jena0010_N10303	lane2	A26717
	SP2981	E16641	A26718	1363	1195	Ychromosome6.9M	AA170	210323_D00829_0380_AHJ5LLBCX3_R_PEdi_Jena0010_N10303	lane2	A26718
	SP2981	E16642	A26719	1364	1196	Ychromosome6.9M	AA170	210323_D00829_0380_AHJ5LLBCX3_R_PEdi_Jena0010_N10303	lane2	A26719
	SP2982	E27367	A51268	1196	1276	shotgun	none	210730_NS500559_0090_AH2CF3AFX3_R10014	lane1	A51268
	SP2982	E27368	A51269	1197	1277	shotgun	none	210730_NS500559_0090_AH2CF3AFX3_R10014	lane1	A51269
Okladnikov15	SP2985	E16321	A26130	1357	1189	shotgun	none	190806_D00829_0269_BH2V3WBCX3_R_PEdi_A26145_A25757_2	lane1	A26130
	SP2985	E16321	A26130	1357	1189	rCRs_mtDNA	AA163	190909_M02279_0473_000000000-CJV93_JR_B31547	lane1	A26130
	SP2985	E16321	A26130	1357	1189	steffi_504plus4	AA207	191209_D00829_0301_BH7V3MBCX3_R_PEdi_N5409_N5410	lane1	A26130
	SP2985	E16322	A26131	1358	1190	shotgun	none	190806_D00829_0269_BH2V3WBCX3_R_PEdi_A26145_A25757_2	lane1	A26131
	SP2985	E16322	A26131	1358	1190	rCRs_mtDNA	AA163	190909_M02279_0473_000000000-CJV93_JR_B31547	lane1	A26131
	SP2985	E16323	A26132	1359	1191	shotgun	none	190806_D00829_0269_BH2V3WBCX3_R_PEdi_A26145_A25757_2	lane1	A26132
	SP2985	E16323	A26132	1359	1191	rCRs_mtDNA	AA163	190909_M02279_0473_000000000-CJV93_JR_B31547	lane1	A26132
	SP2985	E3621	R5774	402	8	shotgun	none	160204_M02279_0167_000000000-ALRV9_SN_R5795	lane1	R5774
	SP2985	E3621	R5774	402	8	rCRs_mtDNA	AA163	160219_M02279_0172_000000000-AM545_BN_R4305	lane1	R4284
Low quality samples that didn't make it to the paper
Chagyrskaya50	SP4824	E5351	F3254	395	58	shotgun	none	170411_D00829_0037_BHHLWMBCXY_R_PEdi_F3344_F3150	lane1	F3254
	SP4824	E5351	F3254	395	58	rCRs_mtDNA	AA163	170504_M02279_0100_000000000-B4KTV_BN_D8972	lane1	D8891
	SP4824	E6506	F8798	310	173	shotgun	none	170906_D00829_0070_AHNVFNBCXY_R_PEdi_F8888_G1774	lane1	F8798
	SP4824	E6506	F8798	310	173	rCRs_mtDNA	AA163	171222_M02279_0195_000000000-B9YN4_BN_G3789	lane1	F8798
Chagyrskaya56c	SP4825	E5352	F3256	397	60	shotgun	none	170411_D00829_0037_BHHLWMBCXY_R_PEdi_F3344_F3150	lane1	F3256
	SP4825	E5352	F3256	397	60	rCRs_mtDNA	AA163	170504_M02279_0100_000000000-B4KTV_BN_D8972	lane1	D8892
	SP4825	E5353	F3257	398	61	shotgun	none	170411_D00829_0037_BHHLWMBCXY_R_PEdi_F3344_F3150	lane1	F3257
	SP4825	E5353	F3257	398	61	rCRs_mtDNA	AA163	170504_M02279_0100_000000000-B4KTV_BN_D8972	lane1	D8893
	SP4825	E5354	F3258	399	62	shotgun	none	170411_D00829_0037_BHHLWMBCXY_R_PEdi_F3344_F3150	lane1	F3258
	SP4825	E5354	F3258	399	62	rCRs_mtDNA	AA163	170504_M02279_0100_000000000-B4KTV_BN_D8972	lane1	D8894
	SP4825	E6507	F8799	311	174	shotgun	none	170906_D00829_0070_AHNVFNBCXY_R_PEdi_F8888_G1774	lane1	F8799
	SP4825	E6507	F8799	311	174	rCRs_mtDNA	AA163	171222_M02279_0195_000000000-B9YN4_BN_G3789	lane1	F8799
	SP4825	E6508	F8800	312	175	shotgun	none	170906_D00829_0070_AHNVFNBCXY_R_PEdi_F8888_G1774	lane1	F8800
	SP4825	E6508	F8800	312	175	rCRs_mtDNA	AA163	171222_M02279_0195_000000000-B9YN4_BN_G3789	lane1	F8800
	SP4825	E6509	F8801	313	176	shotgun	none	170906_D00829_0070_AHNVFNBCXY_R_PEdi_F8888_G1774	lane1	F8801
	SP4825	E6509	F8801	313	176	rCRs_mtDNA	AA163	171222_M02279_0195_000000000-B9YN4_BN_G3789	lane1	F8801
Okladnikov1	SP2982	E3619	R5772	400	6	shotgun	none	160204_M02279_0167_000000000-ALRV9_SN_R5795	lane1	R5772
	SP2982	E3619	R5772	400	6	rCRs_mtDNA	AA163	160219_M02279_0172_000000000-AM545_BN_R4305	lane1	R4282
	SP2982	E3619	R5772	400	6	shotgun	none	160219_M02279_0172_000000000-AM545_BN_R4305	lane1	R4282
Okladnikov2	SP2979	E3616	R5769	397	3	shotgun	none	160204_M02279_0167_000000000-ALRV9_SN_R5795	lane1	R5769
	SP2979	E3616	R5769	397	3	rCRs_mtDNA	AA163	160219_M02279_0172_000000000-AM545_BN_R4305	lane1	R4279
	SP2979	E3616	R5769	397	3	shotgun	none	160219_M02279_0172_000000000-AM545_BN_R4305	lane1	R4279
Okladnikov4	SP2983	E4979	R6276	346	45	shotgun	none	170228_D00829_0027_AH5NCKBCXY_R_PEdi_F1961_R6351_2	lane2	R6276
	SP2983	E4979	R6276	346	45	rCRs_mtDNA	AA163	170308_M02279_0080_000000000-B48J6_BN_D8208	lane1	D8134
Okladnikov5	SP2980	E3617	R5770	398	4	shotgun	none	160204_M02279_0167_000000000-ALRV9_SN_R5795	lane1	R5770
	SP2980	E3617	R5770	398	4	rCRs_mtDNA	AA163	160219_M02279_0172_000000000-AM545_BN_R4305	lane1	R4280
	SP2980	E3617	R5770	398	4	shotgun	none	160219_M02279_0172_000000000-AM545_BN_R4305	lane1	R4280
Okladnikov8	SP2987	E16327	A26138	1133	1349	shotgun	none	190806_D00829_0269_BH2V3WBCX3_R_PEdi_A26145_A25757_2	lane1	A26138
	SP2987	E16327	A26138	1133	1349	rCRs_mtDNA	AA163	190909_M02279_0473_000000000-CJV93_JR_B31547	lane1	A26138
	SP2987	E16328	A26139	1134	1350	shotgun	none	190806_D00829_0269_BH2V3WBCX3_R_PEdi_A26145_A25757_2	lane1	A26139
	SP2987	E16328	A26139	1134	1350	rCRs_mtDNA	AA163	190909_M02279_0473_000000000-CJV93_JR_B31547	lane1	A26139
	SP2987	E3623	R5776	404	10	shotgun	none	160204_M02279_0167_000000000-ALRV9_SN_R5795	lane1	R5776
	SP2987	E3623	R5776	404	10	rCRs_mtDNA	AA163	160219_M02279_0172_000000000-AM545_BN_R4305	lane1	R4286
	SP2987	E3623	R5776	404	10	shotgun	none	160219_M02279_0172_000000000-AM545_BN_R4305	lane1	R4286
Okladnikov10	SP2986	E16324	A26133	1360	1192	shotgun	none	190806_D00829_0269_BH2V3WBCX3_R_PEdi_A26145_A25757_2	lane1	A26133
	SP2986	E16324	A26133	1360	1192	rCRs_mtDNA	AA163	190909_M02279_0473_000000000-CJV93_JR_B31547	lane1	A26133
	SP2986	E16325	A26134	1129	1345	shotgun	none	190806_D00829_0269_BH2V3WBCX3_R_PEdi_A26145_A25757_2	lane1	A26134
	SP2986	E16325	A26134	1129	1345	rCRs_mtDNA	AA163	190909_M02279_0473_000000000-CJV93_JR_B31547	lane1	A26134
	SP2986	E3622	R5775	403	9	shotgun	none	160204_M02279_0167_000000000-ALRV9_SN_R5795	lane1	R5775
	SP2986	E3622	R5775	403	9	rCRs_mtDNA	AA163	160219_M02279_0172_000000000-AM545_BN_R4305	lane1	R4285
	SP2986	E3622	R5775	403	9	shotgun	none	160219_M02279_0172_000000000-AM545_BN_R4305	lane1	R4285
Okladnikov13	SP2988	E16329	A26140	1135	1351	shotgun	none	190806_D00829_0269_BH2V3WBCX3_R_PEdi_A26145_A25757_2	lane1	A26140
	SP2988	E16329	A26140	1135	1351	rCRs_mtDNA	AA163	190909_M02279_0473_000000000-CJV93_JR_B31547	lane1	A26140
	SP2988	E3624	R5777	405	11	shotgun	none	160204_M02279_0167_000000000-ALRV9_SN_R5795	lane1	R5777
	SP2988	E3624	R5777	405	11	rCRs_mtDNA	AA163	160219_M02279_0172_000000000-AM545_BN_R4305	lane1	R4287
	SP2988	E3624	R5777	405	11	shotgun	none	160219_M02279_0172_000000000-AM545_BN_R4305	lane1	R4287
Okladnikov14	SP2984	E3620	R5773	401	7	shotgun	none	160204_M02279_0167_000000000-ALRV9_SN_R5795	lane1	R5773
	SP2984	E3620	R5773	401	7	rCRs_mtDNA	AA163	160219_M02279_0172_000000000-AM545_BN_R4305	lane1	R4283
	SP2984	E3620	R5773	401	7	shotgun	none	160219_M02279_0172_000000000-AM545_BN_R4305	lane1	R4283
	SP1087	E27365	A51266	1194	1274	shotgun	none	210730_NS500559_0090_AH2CF3AFX3_R10014	lane1	A51266
	SP1087	E27366	A51267	1195	1275	shotgun	none	210730_NS500559_0090_AH2CF3AFX3_R10014	lane1	A51267

## Sheet: Initial shotgun
	How rich in endogenous sequences is the library		Extraction info					All reads				Reads with deamination In first/last 3 positions				Substitution patterns		Conditional substitution patterns		Sequencing summary
name	complexity	contamination	mg Extracted	treatment	libmolecules	extractID	indexedID	n reads	Breath Coverage	Depth Coverage	mean read Length	n reads	Breath Coverage	Depth Coverage	mean read Length	5’ C-to-T (%) [95% CI]	3’ C-to-T (%) [95% CI]	5’ C-to-T (%) [95% CI]	3’ C-to-T (%) [95% CI]	runID	raw	and_merged	filter_passed	L35	mappedL35	mappedL35MQ25	Percent mapped L35MQ25	Target L35MQ25	Unique on target L35MQ25	average_dups	singletons
Chagyrskaya01	9.52053	72.02[69.96-74.07]	2	-	10600000000	E15990	A25730	156350	9616099	0	66.57	1123	61728	0	59.93	0.9 [0.8-1.0]	0.7 [0.6-0.8]	26.0 [14.6-40.3]	17.1 [9.4-27.5]	190806_D00829_0269_BH2V3WBCX3_R_PEdi_A26145_A25757_2_lane2	5053462	4919859	4919803	2166803	199644	164895	7.61	157147	156350	1.01	155554
Chagyrskaya01	2.79459	22.01[16.87-27.14]	20.7	-	23000000000	E5222	F3115	26771	1383999	0	55.02	5035	244481	0	51.13	31.2 [30.0-32.4]	25.6 [24.4-26.8]	36.9 [31.7-42.4]	30.6 [26.1-35.4]	170411_D00829_0037_BHHLWMBCXY_R_PEdi_F3344_F3150_lane2	5286430	5188636	5188557	2860787	35283	27788	0.971	26924	26771	1.01	26618
Chagyrskaya01	0.280571	15.49[8.96-22.01]	20.5	Sodium hypochlorite	1890000000	E6497	F8789	13976	677226	0	51.5	2981	136647	0	48.17	37.1 [35.4-38.8]	25.9 [24.2-27.6]	36.8 [29.2-44.9]	22.9 [17.8-28.6]	170906_D00829_0070_AHNVFNBCXY_R_PEdi_F8888_G1774_lane1	2114346	2083596	2083557	891097	18728	14458	1.622	14024	13976	1	13929
Chagyrskaya02	6.03567	32.88[28.66-37.1]	3	-	13700000000	E15980	A25717	39389	2267309	0	61.55	4439	231734	0	55.23	19.2 [18.4-20.1]	15.0 [14.1-15.8]	35.1 [29.5-41.1]	28.1 [23.4-33.2]	190806_D00829_0269_BH2V3WBCX3_R_PEdi_A26145_A25757_2_lane2	2399750	2361080	2361060	834500	50903	41242	4.942	39592	39389	1.01	39186
Chagyrskaya02	143.647	0.26[0.14-0.39]	5	-	27200000000	E15981	A25718	578007	35865799	0.02	67.3	54662	3246656	0	63.99	15.8 [15.6-16.0]	13.6 [13.4-13.8]	20.2 [18.9-21.5]	16.9 [15.8-18.0]	190806_D00829_0269_BH2V3WBCX3_R_PEdi_A26145_A25757_2_lane2	3212095	3078866	3078839	1646545	735027	607208	36.878	580488	578007	1	575526
Chagyrskaya02	0.00301371	41.58[25.25-57.91]	1	-	117000000	E15982	A25719	4346	191938	0	46.61	26	1036	0	42.92	0.4 [0.1-0.9]	0.8 [0.3-1.8]	0.0 [0.0-97.5]	0.0 [0.0-97.5]	190806_D00829_0269_BH2V3WBCX3_R_PEdi_A26145_A25757_2_lane2	3429422	3151437	3151246	57838	5546	4507	7.792	4386	4346	1.01	4308
Chagyrskaya02	0.66026	NA[NA-NA]	30.2	Sodium hypochlorite	3850000000	E3661	R5789	18413	1114632	0	65.21	2419	135204	0	60.08	19.9 [18.7-21.0]	28.8 [26.9-30.7]	33.1 [26.2-40.6]	40.6 [32.4-49.1]	160211_M02279_0170_000000000-AM6D5_SN_R5796_lane1	3053178	2990866	2990772	2235834	23803	19343	0.865	18435	18413	1	18391
Chagyrskaya02	0.153426	0.26[0.0-0.56]	21.4	Sodium hypochlorite	680000000	E3924	R9875	97282	5980443	0	66.47	15525	874718	0	60.41	24.8 [24.3-25.4]	35.1 [34.2-36.0]	31.8 [28.9-34.9]	40.3 [36.8-43.9]	160401_SN7001204_0510_AHJLK3BCXX_R_PEdi_R9849_R9891_lane2	12497857	12120381	12118195	8877489	126662	103035	1.161	98396	97282	1.01	96197
Chagyrskaya06	0.000469886	106.81[NA-NA]	1	-	120000000	E15983	A25720	491	22116	0	50.75	7	288	0	46.86	0.0 [0.0-3.8]	2.1 [0.3-7.3]	NA [NA]	NA [NA]	190806_D00829_0269_BH2V3WBCX3_R_PEdi_A26145_A25757_2_lane2	2775068	2543869	2543739	42665	667	522	1.223	503	491	1.02	484
Chagyrskaya06	0.339974	NA[NA-NA]	10	-	105000000000	E15984	A25721	663	29020	0	47.72	133	6050	0	47.33	44.7 [36.3-53.3]	25.2 [17.5-34.4]	83.3 [35.9-99.6]	38.5 [13.9-68.4]	190806_D00829_0269_BH2V3WBCX3_R_PEdi_A26145_A25757_2_lane2	4261135	4154540	4154481	2391880	1082	708	0.03	668	663	1.01	658
Chagyrskaya06	0.191894	NA[NA-NA]	12	-	23700000000	E15986	A25726	1682	71091	0	44.84	413	17920	0	45.86	44.9 [39.8-50.2]	33.0 [27.7-38.6]	44.0 [24.4-65.1]	34.4 [18.6-53.2]	190806_D00829_0269_BH2V3WBCX3_R_PEdi_A26145_A25757_2_lane2	4062063	3992288	3992264	1454291	2448	1744	0.12	1689	1682	1	1676
Chagyrskaya06	1.11776	NA[NA-NA]	63.8	-	300000000000	E15987	A25727	1065	46302	0	47.56	168	7383	0	46.1	31.2 [25.0-38.0]	23.4 [17.5-30.2]	54.5 [23.4-83.3]	35.3 [14.2-61.7]	190806_D00829_0269_BH2V3WBCX3_R_PEdi_A26145_A25757_2_lane2	5928338	5838715	5838640	3680108	1482	1117	0.03	1075	1065	1.01	1055
Chagyrskaya06	0.0775686	NA[NA-NA]	33	Sodium hypochlorite	1660000000	E3662	R5790	4515	266791	0	62.68	1203	70623	0	62.77	41.0 [38.2-43.9]	58.7 [54.5-62.9]	33.7 [24.0-44.5]	55.6 [41.4-69.1]	160211_M02279_0170_000000000-AM6D5_SN_R5796_lane1	2641051	2501444	2501370	2081435	5821	4717	0.227	4519	4515	1	4511
Chagyrskaya06	0.00478602	NA[NA-NA]	33.5	Sodium hypochlorite	758000000	E3925	R9876	3333	149919	0	47.25	1070	48462	0	47.48	50.3 [46.7-53.8]	61.6 [57.1-66.0]	55.4 [42.5-67.7]	63.2 [49.3-75.6]	160401_SN7001204_0510_AHJLK3BCXX_R_PEdi_R9849_R9891_lane2	10876762	10352793	10352061	7653176	4751	3492	0.046	3384	3333	1.02	3292
Chagyrskaya07	0.282997	24.18[3.2-45.16]	10	-	27500000000	E15988	A25728	1776	90792	0	54.56	335	16270	0	51.13	33.9 [29.3-38.8]	27.3 [22.8-32.1]	43.3 [25.5-62.6]	44.8 [26.4-64.3]	190806_D00829_0269_BH2V3WBCX3_R_PEdi_A26145_A25757_2_lane2	4106166	4040722	4040687	1546240	2586	1854	0.12	1785	1776	1.01	1767
Chagyrskaya07	0.25735	8.96[0.52-17.4]	15	-	12300000000	E15989	A25729	3095	154907	0	53.3	759	38026	0	52.85	46.2 [42.7-49.9]	30.3 [26.6-34.2]	45.0 [29.3-61.5]	26.1 [16.3-38.1]	190806_D00829_0269_BH2V3WBCX3_R_PEdi_A26145_A25757_2_lane2	3438237	3376191	3376151	1315088	4710	3225	0.245	3108	3095	1	3082
Chagyrskaya07	0.202911	0.26[0.0-0.68]	30	Sodium hypochlorite	317000000	E3660	G8326	63600	3316299	0	55.23	17013	893976	0	55.7	46.2 [45.5-47.0]	35.1 [34.2-35.9]	46.9 [44.2-49.7]	37.4 [35.0-39.8]	171123_D00829_0095_BH2G3TBCX2_R_PEdi_G8336_G8338_lane2	2393064	2350478	2350421	702645	84024	66089	9.406	63881	63600	1	63319
Chagyrskaya07	0.242865	0.26[0.0-0.67]	30	Sodium hypochlorite	361000000	E3660	G8327	64219	3349704	0	55.3	17523	917387	0	55.72	45.7 [44.9-46.4]	34.9 [34.1-35.7]	45.8 [42.9-48.7]	33.0 [30.7-35.3]	171123_D00829_0095_BH2G3TBCX2_R_PEdi_G8336_G8338_lane2	2301967	2259502	2259456	710049	84850	66630	9.384	64502	64219	1	63936
Chagyrskaya07	0.194652	NA[NA-NA]	30	Sodium hypochlorite	326000000	E3660	G8328	61840	3219976	0	55.2	16644	875799	0	55.85	46.2 [45.4-47.0]	34.8 [34.0-35.7]	44.4 [41.5-47.3]	32.8 [30.5-35.2]	171123_D00829_0095_BH2G3TBCX2_R_PEdi_G8336_G8338_lane2	2493071	2446079	2446012	692637	81675	64317	9.286	62126	61840	1	61554
Chagyrskaya07	0.434168	0.26[0.05-0.48]	30	Sodium hypochlorite	219000000	E3660	R5788	211384	11789280	0.01	59.44	60751	3423672	0	60.14	45.0 [44.6-45.5]	59.1 [58.6-59.7]	43.0 [41.5-44.4]	57.3 [55.6-58.9]	160211_M02279_0170_000000000-AM6D5_SN_R5796_lane1	2763791	2682269	2682188	1988596	276739	220205	11.073	212140	211384	1	210636
Chagyrskaya07	0.447512	0.26[0.14-0.39]	30	Sodium hypochlorite	257000000	E3660	R9878	699404	37596923	0.02	57.63	200503	10931960	0	58.17	45.3 [45.1-45.5]	55.3 [55.0-55.6]	43.3 [42.5-44.1]	53.2 [52.3-54.1]	160401_SN7001204_0510_AHJLK3BCXX_R_PEdi_R9849_R9891_lane2	10094228	9574965	9573173	7076366	931786	738526	10.437	712877	699404	1.02	686169
Chagyrskaya07	0.513912	0.26[0.14-0.39]	30	Sodium hypochlorite	301000000	E3660	R9879	651345	35261986	0.02	58.1	186812	10261503	0	58.72	45.4 [45.1-45.6]	56.0 [55.7-56.4]	44.4 [43.6-45.2]	54.6 [53.7-55.5]	160401_SN7001204_0510_AHJLK3BCXX_R_PEdi_R9849_R9891_lane2	9665690	9237331	9234927	6697482	869877	688477	10.28	663919	651345	1.02	639056
Chagyrskaya09	0.134761	NA[NA-NA]	32.6	-	36800000000	E2672	L5123	374	17732	0	52.86	77	3727	0	50.71	28.1 [19.1-38.6]	36.4 [23.8-50.4]	40.0 [5.3-85.3]	66.7 [9.4-99.2]	141128_M00518_0319_000000000-ABEG4_SS_L9607_VS_L5128_lane1	2354242	2196476	2196469	1764538	544	394	0.022	377	374	1.01	371
Chagyrskaya09	0.360416	NA[NA-NA]	32	-	46600000000	E2832	R1919	440	23404	0	57.44	100	4839	0	50.4	36.5 [26.3-47.6]	39.4 [27.6-52.2]	40.0 [5.3-85.3]	50.0 [6.8-93.2]	150212_M02279_0032_000000000-ACN09_SN_R1928_lane1	1425005	1386829	1386816	937517	611	464	0.049	441	440	1	439
Chagyrskaya09	0.13404	NA[NA-NA]	30	Sodium hypochlorite	8940000000	E2833	R1920	1001	42932	0	45.04	247	11018	0	46.25	35.3 [29.0-42.1]	52.0 [43.7-60.2]	42.1 [20.3-66.5]	53.3 [26.6-78.7]	150212_M02279_0032_000000000-ACN09_SN_R1928_lane1	1311304	1285660	1285638	821765	1472	1024	0.125	1001	1001	1	1001
Chagyrskaya09	0.364029	35.05[0.0-73.23]	31	Phosphate buffer	23000000000	E2834	R1921	929	44907	0	51.55	206	8904	0	46.24	35.3 [29.0-42.1]	33.8 [25.9-42.4]	40.0 [12.2-73.8]	36.4 [10.9-69.2]	150212_M02279_0032_000000000-ACN09_SN_R1928_lane1	1319484	1267582	1267567	727253	1329	962	0.132	930	929	1	928
Chagyrskaya09	0.0221801	19.83[0.0-44.55]	31.9	Pre-digested fraction	17600000000	E2895	L5258	1038	47763	0	50.8	237	11386	0	51.14	33.5 [27.9-39.3]	46.9 [37.5-56.5]	38.5 [13.9-68.4]	71.4 [29.0-96.3]	150330_SN7001204_0360_BHF7JNADXX_R_PEdi_L5298_L5300_2_lane2	18246408	17345926	17345795	13119142	1982	1092	0.008	1046	1038	1.01	1031
Chagyrskaya09	0.0920381	2.44[0.0-6.34]		Re-extraction	12200000000	E2896	L5259	4655	267612	0	61.54	987	55624	0	60.1	33.3 [30.6-36.1]	44.6 [40.5-48.7]	36.5 [25.6-48.5]	46.6 [33.3-60.1]	150330_SN7001204_0360_BHF7JNADXX_R_PEdi_L5298_L5300_2_lane2	16559104	15320310	15320160	12057006	6502	4857	0.04	4666	4655	1	4644
Chagyrskaya09	0.00199761	48.1[20.94-75.26]	30.3	Sodium hypochlorite	715000000	E2897	L5260	1749	95687	0	58.44	292	13314	0	47.3	27.1 [22.9-31.7]	45.7 [37.3-54.3]	15.4 [1.9-45.4]	28.6 [3.7-71.0]	150330_SN7001204_0360_BHF7JNADXX_R_PEdi_L5298_L5300_2_lane2	15953747	15199779	15199332	11569681	2510	1824	0.016	1773	1749	1.01	1725
Chagyrskaya09	0.0248193	6.79[0.0-14.06]	32.2	Phosphate buffer	4370000000	E2898	L5261	4767	228105	0	50.9	1396	66043	0	49.93	41.7 [39.0-44.6]	62.2 [57.9-66.3]	46.5 [36.4-56.8]	62.2 [50.1-73.2]	150330_SN7001204_0360_BHF7JNADXX_R_PEdi_L5298_L5300_2_lane2	18630383	17400501	17400308	13928959	7131	4929	0.035	4792	4767	1.01	4742
Chagyrskaya63	0.628504	63.32[33.45-93.19]	2	-	238000000000	E16006	A25746	389	23883	0	67.34	7	299	0	42.86	5.5 [1.5-13.4]	1.4 [0.0-7.6]	NA [NA]	NA [NA]	190806_D00829_0269_BH2V3WBCX3_R_PEdi_A26145_A25757_2_lane2	4325728	4285125	4285076	2333489	690	412	0.018	389	389	1	389
Chagyrskaya63	0.275657	NA[NA-NA]	7	-	91900000000	E16007	A25747	583	30017	0	55.34	110	5027	0	49.42	40.8 [32.0-50.2]	29.3 [20.6-39.3]	44.4 [13.7-78.8]	40.0 [12.2-73.8]	190806_D00829_0269_BH2V3WBCX3_R_PEdi_A26145_A25757_2_lane2	4690534	4642692	4642674	2351092	872	610	0.026	586	583	1.01	580
Chagyrskaya63	0.447957	NA[NA-NA]	20.6	-	161000000000	E5356	A24563	101	5435	0	55.94	16	872	0	54.75	30.0 [11.9-54.3]	30.4 [13.2-52.9]	100.0 [2.5-100.0]	100.0 [2.5-100.0]	190621_M06210_0078_000000000-CGPWW_SN_A24787_lane1	885526	877737	877733	588944	155	104	0.018	101	101	1	101
Chagyrskaya63	0.389347	NA[NA-NA]	20.6	-	143000000000	E5356	A24564	66	3390	0	54.86	15	710	0	47.6	46.7 [21.3-73.4]	16.7 [2.1-48.4]	0.0 [0.0-97.5]	NA [NA]	190621_M06210_0078_000000000-CGPWW_SN_A24787_lane1	579918	574891	574887	376914	97	69	0.018	66	66	1	66
Chagyrskaya63	0.343755	NA[NA-NA]	20.6	-	143000000000	E5356	A24565	79	3791	0	52.23	21	1042	0	58.1	50.0 [24.7-75.3]	28.6 [8.4-58.1]	0.0 [0.0-84.2]	0.0 [0.0-70.8]	190621_M06210_0078_000000000-CGPWW_SN_A24787_lane1	748517	742046	742046	497361	142	87	0.017	79	79	1	79
Chagyrskaya63	0.333532	NA[NA-NA]	20.6	-	92200000000	E5356	F3260	524	27193	0	55.19	117	5792	0	52.32	37.5 [29.1-46.5]	30.2 [21.7-39.9]	41.7 [15.2-72.3]	55.6 [21.2-86.3]	170411_D00829_0037_BHHLWMBCXY_R_PEdi_F3344_F3150_lane1	3486205	3436066	3436043	2266470	736	542	0.024	527	524	1.01	521
Chagyrskaya63	0.0262588	NA[NA-NA]	21.6	Sodium hypochlorite	61600000000	E6511	F8803	57	2089	0	43.61	10	408	0	47.7	33.3 [9.9-65.1]	27.3 [6.0-61.0]	0.0 [0.0-84.2]	0.0 [0.0-97.5]	170906_D00829_0070_AHNVFNBCXY_R_PEdi_F8888_G1774_lane1	2542935	2511595	2511576	1435903	175	65	0.005	57	57	1	57
Chagyrskaya12	20.1714	0.26[0.0-0.54]	24.8	-	36000000000	E5223	F3116	151209	6663885	0	46.33	42400	1881817	0	46.6	45.9 [45.4-46.4]	33.8 [33.3-34.3]	42.9 [41.0-44.8]	30.8 [29.3-32.3]	170411_D00829_0037_BHHLWMBCXY_R_PEdi_F3344_F3150_lane2	5452240	5335967	5335905	3084971	207352	156183	5.063	151971	151209	1.01	150447
Chagyrskaya12	5.20327	0.26[0.0-0.63]	19.4	Sodium hypochlorite	5820000000	E6498	F8790	89039	3854877	0	45.56	24918	1086602	0	45.76	47.5 [46.8-48.2]	32.4 [31.7-33.0]	44.6 [42.0-47.1]	30.9 [28.9-32.9]	170906_D00829_0070_AHNVFNBCXY_R_PEdi_F8888_G1774_lane1	1978692	1946759	1946733	1029336	124609	91995	8.937	89386	89039	1	88692
Chagyrskaya13	1.12203	69.84[68.09-71.6]	2	-	708000000	E15991	A25731	219586	13870536	0.01	68.9	1731	91032	0	56.18	1.2 [1.1-1.3]	0.8 [0.8-0.9]	38.4 [27.2-50.5]	25.2 [17.5-34.4]	190806_D00829_0269_BH2V3WBCX3_R_PEdi_A26145_A25757_2_lane2	4163127	3995554	3995476	1295303	284952	233333	18.014	220833	219586	1.01	218342
Chagyrskaya13	0.29835	NA[NA-NA]	30	-	109000000000	E15992	A25732	651	28274	0	47.94	125	5427	0	46.03	36.9 [28.3-46.1]	32.4 [23.6-42.2]	70.0 [34.8-93.3]	53.8 [25.1-80.8]	190806_D00829_0269_BH2V3WBCX3_R_PEdi_A26145_A25757_2_lane2	4972191	4921387	4921346	2114844	1403	682	0.032	655	651	1.01	647
Chagyrskaya13	1.8206	2.44[0.0-6.19]	24.6	-	67700000000	E5224	F3117	7418	356680	0	51.24	2445	119082	0	51.65	51.7 [49.2-54.1]	42.9 [40.3-45.5]	46.5 [37.7-55.5]	39.5 [31.6-47.7]	170411_D00829_0037_BHHLWMBCXY_R_PEdi_F3344_F3150_lane2	6163646	6072957	6072901	3662091	11246	7740	0.211	7459	7418	1.01	7377
Chagyrskaya13	0.66988	0.26[0.0-1.33]	22.2	Sodium hypochlorite	8180000000	E6499	F8791	10724	509122	0	50.53	3487	169213	0	51.1	54.8 [52.8-56.8]	40.2 [38.0-42.4]	51.6 [43.4-59.8]	33.9 [27.9-40.4]	170906_D00829_0070_AHNVFNBCXY_R_PEdi_F8888_G1774_lane1	2885561	2835109	2835059	1679578	15806	11172	0.665	10760	10724	1	10688
Chagyrskaya14	1.40831	43.75[39.55-47.96]	2	-	4350000000	E15993	A25733	43320	2596714	0	64.65	3482	184540	0	56.36	16.0 [15.2-16.7]	11.3 [10.6-12.0]	34.4 [28.1-41.2]	25.8 [20.8-31.3]	190806_D00829_0269_BH2V3WBCX3_R_PEdi_A26145_A25757_2_lane2	3772372	3653850	3653826	2094575	55860	45584	2.176	43512	43320	1	43128
Chagyrskaya14	0.10942	NA[NA-NA]	5	-	26800000000	E15995	A25735	868	40440	0	49.85	156	6699	0	44.45	36.0 [28.9-43.6]	22.7 [16.2-30.2]	62.5 [24.5-91.5]	38.5 [13.9-68.4]	190806_D00829_0269_BH2V3WBCX3_R_PEdi_A26145_A25757_2_lane2	4621567	4530489	4530449	2312641	1178	896	0.039	872	868	1	864
Chagyrskaya14	0.198768	22.01[0.0-49.08]	20	-	36800000000	E5225	F3118	1066	54184	0	54.46	204	9104	0	45.97	36.5 [30.4-42.9]	25.9 [20.0-32.4]	58.8 [32.9-81.6]	52.6 [28.9-75.6]	170411_D00829_0037_BHHLWMBCXY_R_PEdi_F3344_F3150_lane2	4687102	4578404	4578362	2803390	1477	1102	0.039	1074	1066	1.01	1058
Chagyrskaya14	0.0485955	NA[NA-NA]	19.3	Sodium hypochlorite	6910000000	E6500	F8792	844	37983	0	48.18	198	8425	0	44.88	50.6 [42.9-58.2]	32.4 [25.0-40.6]	64.3 [35.1-87.2]	40.9 [20.7-63.6]	170906_D00829_0070_AHNVFNBCXY_R_PEdi_F8888_G1774_lane1	2521499	2479714	2479690	1501125	1211	879	0.059	847	844	1	841
Chagyrskaya17	1.88036	67.67[66.73-68.61]	1	-	477000000	E15996	A25736	773462	47887280	0.02	67.96	3220	193419	0	66.51	0.5 [0.5-0.5]	0.4 [0.4-0.4]	1.8 [0.2-6.4]	1.4 [0.2-5.0]	190806_D00829_0269_BH2V3WBCX3_R_PEdi_A26145_A25757_2_lane2	5814829	5456452	5456302	2067926	1005087	821873	39.744	779657	773462	1.01	767297
Chagyrskaya17	1.23543	6.79[2.45-11.13]	30	-	15900000000	E15997	A25737	16290	680673	0	43.99	4369	178391	0	42.58	52.2 [50.5-53.9]	40.7 [39.1-42.4]	54.7 [49.0-60.3]	44.9 [39.8-50.1]	190806_D00829_0269_BH2V3WBCX3_R_PEdi_A26145_A25757_2_lane2	4021822	3927484	3927465	1813216	23235	16726	0.922	16370	16290	1	16212
Chagyrskaya17	0.964498	13.31[7.91-18.71]	22.6	-	10700000000	E5226	F3119	19835	908240	0	48.5	5092	220575	0	45.31	44.3 [42.8-45.7]	39.7 [38.2-41.1]	48.8 [43.8-53.9]	40.2 [35.7-44.7]	170411_D00829_0037_BHHLWMBCXY_R_PEdi_F3344_F3150_lane2	4653976	4509838	4509790	2926458	27586	20452	0.699	19939	19835	1.01	19731
Chagyrskaya17	0.483146	2.44[0.5-4.38]	19.8	Sodium hypochlorite	2090000000	E6501	F8793	32702	1372103	0	43.91	9646	402977	0	43.42	50.8 [49.7-51.9]	40.9 [39.8-42.1]	48.7 [45.1-52.3]	37.8 [34.8-41.0]	170906_D00829_0070_AHNVFNBCXY_R_PEdi_F8888_G1774_lane1	2708779	2637528	2637505	1488175	45740	33689	2.264	32827	32702	1	32577
Chagyrskaya18	0.824604	65.5[60.87-70.13]	1	-	3180000000	E15998	A25738	32049	1975104	0	66.54	627	29029	0	49.43	3.0 [2.6-3.5]	2.5 [2.1-2.9]	29.6 [13.8-50.2]	24.2 [11.1-42.3]	190806_D00829_0269_BH2V3WBCX3_R_PEdi_A26145_A25757_2_lane2	3586301	3504515	3504469	1288964	41242	33803	2.622	32194	32049	1	31904
Chagyrskaya18	1.65844	2.44[1.12-3.76]	20.3	-	7570000000	E5227	F3123	60241	2735375	0	47.81	17098	778144	0	47.68	44.5 [43.6-45.3]	39.2 [38.3-40.0]	40.1 [37.3-43.0]	36.3 [33.6-39.0]	170411_D00829_0037_BHHLWMBCXY_R_PEdi_F3344_F3150_lane2	5732914	5637489	5637324	2448774	79508	62073	2.535	60558	60241	1.01	59925
Chagyrskaya18	0.647005	0.26[0.0-0.62]	25.4	Sodium hypochlorite	781000000	E6502	F8794	92274	4156794	0	47.36	27989	1261660	0	47.21	49.2 [48.6-49.9]	40.1 [39.4-40.8]	48.8 [46.4-51.1]	38.7 [36.6-40.7]	170906_D00829_0070_AHNVFNBCXY_R_PEdi_F8888_G1774_lane1	2300394	2261777	2261670	783061	122836	95239	12.162	92677	92274	1	91871
Chagyrskaya19	1.18237	52.45[41.15-63.75]	2	-	30700000000	E15999	A25739	6617	376670	0	61.21	702	34157	0	50.74	19.7 [17.6-22.0]	11.4 [9.6-13.3]	58.6 [38.9-76.5]	34.7 [21.7-49.6]	190806_D00829_0269_BH2V3WBCX3_R_PEdi_A26145_A25757_2_lane2	4586013	4478425	4478371	2234747	8833	6964	0.312	6649	6617	1	6585
Chagyrskaya19	1.54305	2.44[0.0-5.46]	10	-	27500000000	E16000	A25740	13091	604305	0	48.88	3538	159889	0	47.42	46.4 [44.6-48.3]	36.5 [34.6-38.5]	46.1 [38.4-54.0]	34.5 [28.3-41.2]	190806_D00829_0269_BH2V3WBCX3_R_PEdi_A26145_A25757_2_lane2	4973070	4872722	4872671	2482705	17811	13511	0.544	13141	13091	1	13041
Chagyrskaya19	0.555014	4.61[0.35-8.88]	19.4	-	9710000000	E5348	F3251	12039	572065	0	51.23	3417	165202	0	50.9	48.0 [46.1-49.9]	34.7 [32.8-36.7]	48.4 [40.5-56.4]	33.2 [27.2-39.6]	170411_D00829_0037_BHHLWMBCXY_R_PEdi_F3344_F3150_lane1	4705411	4585535	4585469	2739958	16429	12461	0.455	12096	12039	1	11982
Chagyrskaya19	0.273104	2.44[0.0-6.25]	19.7	Sodium hypochlorite	3660000000	E6503	F8795	8229	381513	0	50.09	2397	112622	0	49.75	44.1 [41.8-46.4]	37.1 [34.8-39.6]	42.7 [34.1-51.7]	34.6 [27.3-42.4]	170906_D00829_0070_AHNVFNBCXY_R_PEdi_F8888_G1774_lane1	2408900	2361965	2361934	1449512	11495	8527	0.588	8258	8229	1	8200
Chagyrskaya20	1.06909	61.15[57.18-65.11]	2	-	4260000000	E16001	A25741	44555	2845015	0	69.2	319	16756	0	55.38	1.1 [0.9-1.4]	0.9 [0.7-1.1]	16.7 [2.1-48.4]	9.1 [1.1-29.2]	190806_D00829_0269_BH2V3WBCX3_R_PEdi_A26145_A25757_2_lane2	5357557	5238298	5238210	2012545	57907	47212	2.346	44776	44555	1	44334
Chagyrskaya20	4.81187	0.26[0.0-0.53]	23.6	-	5100000000	E5349	F3252	163996	8028181	0	52	37146	1801529	0	51.34	37.3 [36.8-37.8]	29.3 [28.8-29.8]	37.1 [35.1-39.2]	28.7 [27.0-30.4]	170411_D00829_0037_BHHLWMBCXY_R_PEdi_F3344_F3150_lane1	3941493	3851483	3851370	2100897	215054	169983	8.091	164757	163996	1	163235
Chagyrskaya20	1.1683	0.26[0.0-0.57]	26.9	Sodium hypochlorite	882000000	E6504	F8796	126847	5836099	0	48.65	32573	1490742	0	48.2	41.7 [41.1-42.3]	32.7 [32.1-33.3]	41.9 [39.7-44.0]	32.2 [30.5-34.1]	170906_D00829_0070_AHNVFNBCXY_R_PEdi_F8888_G1774_lane1	2031630	1999683	1999648	947027	168230	130904	13.823	127371	126847	1	126324
Chagyrskaya41	0.497267	58.97[51.56-66.39]	1	-	6830000000	E16002	A25742	13656	857957	0	67.96	58	3366	0	65.12	0.6 [0.3-1.0]	0.3 [0.1-0.6]	NA [NA]	0.0 [0.0-70.8]	190806_D00829_0269_BH2V3WBCX3_R_PEdi_A26145_A25757_2_lane2	5558728	5470377	5470328	2052721	17878	14490	0.706	13720	13656	1	13593
Chagyrskaya41	19.0496	0.26[0.0-0.59]	7	-	46700000000	E16003	A25743	130895	5453421	0	43.31	40820	1703617	0	43.3	54.0 [53.4-54.6]	43.8 [43.2-44.4]	50.1 [48.2-52.0]	41.2 [39.5-42.9]	190806_D00829_0269_BH2V3WBCX3_R_PEdi_A26145_A25757_2_lane2	6060519	5981688	5981649	2777177	174810	134372	4.838	131618	130895	1.01	130172
Chagyrskaya41	6.38943	2.44[1.13-3.75]	20.2	-	17800000000	E5350	F3253	64848	2820798	0	45.32	20502	892952	0	45.31	52.3 [51.5-53.0]	41.4 [40.5-42.2]	47.1 [44.5-49.8]	37.8 [35.5-40.1]	170411_D00829_0037_BHHLWMBCXY_R_PEdi_F3344_F3150_lane1	3570363	3503577	3503543	2180888	87326	66693	3.058	65165	64848	1	64531
Chagyrskaya41	2.42526	0.26[0.0-0.65]	20.1	Sodium hypochlorite	3290000000	E6505	F8797	82914	3498754	0	43.88	26629	1126666	0	43.85	52.2 [51.5-52.9]	41.9 [41.1-42.6]	47.3 [45.0-49.6]	37.4 [35.4-39.4]	170906_D00829_0070_AHNVFNBCXY_R_PEdi_F8888_G1774_lane1	2152281	2120816	2120784	1027639	112488	85217	8.293	83302	82914	1	82527
Chagyrskaya60	25.5212	0.26[0.06-0.47]	1	-	21500000000	E16004	A25744	226398	12916588	0.01	61.24	36615	2006151	0	58.62	26.8 [26.4-27.2]	20.7 [20.3-21.1]	28.2 [26.3-30.1]	21.7 [20.2-23.2]	190806_D00829_0269_BH2V3WBCX3_R_PEdi_A26145_A25757_2_lane2	5093453	5022685	5022655	2691948	292818	236809	8.797	227393	226398	1	225403
Chagyrskaya60	2.65706	2.44[0.0-5.17]	30	-	38400000000	E16005	A25745	10971	634900	0	62.39	1370	76984	0	60.29	23.9 [22.1-25.6]	16.0 [14.4-17.6]	36.2 [25.8-47.8]	23.2 [16.1-31.6]	190806_D00829_0269_BH2V3WBCX3_R_PEdi_A26145_A25757_2_lane2	4313794	4260309	4260285	2369534	14824	11459	0.484	11013	10971	1	10929
Chagyrskaya60	3.08126	NA[NA-NA]	19.3	-	27200000000	E5355	F3259	15161	917799	0	65.16	2414	139802	0	62.17	29.3 [27.8-30.9]	18.8 [17.4-20.2]	35.1 [27.0-43.9]	21.9 [16.5-28.1]	170411_D00829_0037_BHHLWMBCXY_R_PEdi_F3344_F3150_lane1	3802915	3743610	3743589	2638556	20154	15951	0.605	15244	15161	1.01	15078
Chagyrskaya60	0.431842	6.79[0.02-13.56]	21.7	Sodium hypochlorite	6600000000	E6510	F8802	4702	274953	0	63	868	47998	0	59.9	33.5 [30.7-36.3]	22.4 [19.7-25.3]	44.9 [30.7-59.8]	30.1 [19.9-42.0]	170906_D00829_0070_AHNVFNBCXY_R_PEdi_F8888_G1774_lane1	1974287	1948736	1948721	1397736	6190	4954	0.354	4716	4702	1	4688
Okladnikov11	0.24695	24.18[0.0-53.85]	59.3	-	101000000000	E16317	A26126	499	23236	0	49.87	102	4492	0	45.72	38.9 [29.7-48.7]	31.1 [21.8-41.7]	71.4 [29.0-96.3]	62.5 [24.5-91.5]	190806_D00829_0269_BH2V3WBCX3_R_PEdi_A26145_A25757_2_lane1	4438330	4317620	4317585	2734499	737	524	0.019	500	499	1	498
Okladnikov11	0.0184336	NA[NA-NA]	6.8	-	27700000000	E16318	A26127	132	6393	0	52.77	10	404	0	44	23.1 [9.0-43.6]	4.2 [0.1-21.1]	0.0 [0.0-97.5]	NA [NA]	190806_D00829_0269_BH2V3WBCX3_R_PEdi_A26145_A25757_2_lane1	4564562	4455555	4455525	2367290	229	140	0.006	132	132	1	132
Okladnikov11	0.016489	NA[NA-NA]	12	-	61100000000	E16319	A26128	82	3590	0	50.09	6	258	0	44.17	5.3 [0.1-26.0]	21.4 [4.7-50.8]	NA [NA]	NA [NA]	190806_D00829_0269_BH2V3WBCX3_R_PEdi_A26145_A25757_2_lane1	6637135	6518451	6518412	3603620	159	87	0.002	82	82	1	82
Okladnikov11	0.00682343	NA[NA-NA]	5.5	-	23400000000	E16320	A26129	80	3506	0	46.7	15	607	0	43.67	35.3 [14.2-61.7]	11.8 [1.5-36.4]	NA [NA]	0.0 [0.0-97.5]	190806_D00829_0269_BH2V3WBCX3_R_PEdi_A26145_A25757_2_lane1	5587118	5456990	5456954	2856955	131	81	0.003	80	80	1	80
Okladnikov11	0.026523	NA[NA-NA]	47.3	-	14300000000	E16640	A26717	634	28750	0	48.03	123	5210	0	43.63	38.3 [29.4-47.8]	33.7 [24.2-44.3]	25.0 [0.6-80.6]	11.1 [0.3-48.2]	190906_D00829_0277_ACDN38ANXX_PEdi_SN_BN_lane2	7159507	7034298	7034226	3217077	887	658	0.02	639	634	1.01	629
Okladnikov11	0.0495378	NA[NA-NA]	36.3	-	15700000000	E16641	A26718	1104	48848	0	46.67	266	11555	0	45.31	45.5 [38.9-52.3]	32.1 [25.9-38.8]	38.9 [17.3-64.3]	33.3 [14.6-57.0]	190906_D00829_0277_ACDN38ANXX_PEdi_SN_BN_lane2	7120939	7011800	7011750	3327355	1546	1137	0.034	1106	1104	1	1102
Okladnikov11	0.0393055	NA[NA-NA]	53.1	-	26100000000	E16642	A26719	583	26898	0	48.4	131	5667	0	45.37	41.1 [32.4-50.3]	25.4 [18.1-33.9]	54.5 [23.4-83.3]	50.0 [21.1-78.9]	190906_D00829_0277_ACDN38ANXX_PEdi_SN_BN_lane2	8170882	8036033	8035969	4402858	872	608	0.014	586	583	1.01	580
Okladnikov11	0.00599028	106.81[NA-NA]	21.9	Sodium hypochlorite	2860000000	E3618	R5771	285	12470	0	45.57	64	2834	0	45.55	29.7 [18.9-42.4]	48.3 [35.0-61.8]	40.0 [5.3-85.3]	50.0 [6.8-93.2]	160204_M02279_0167_000000000-ALRV9_SN_R5795_lane1	2704023	2650807	2650682	1996918	392	293	0.015	285	285	1	285
Okladnikov11	0.0377593	NA[NA-NA]	17.5	-	28000000000	E5947	F8245	251	11681	0	49.45	53	2305	0	46.36	37.3 [25.0-50.9]	17.3 [8.2-30.3]	100.0 [15.8-100.0]	28.6 [3.7-71.0]	170816_D00829_0062_AHT5T5BCXY_R_PEdi_F8306_F9571_lane1	4013666	3931936	3931884	2403317	380	261	0.011	251	251	1	251
Okladnikov11	0.0579927	NA[NA-NA]	18.9	-	28700000000	E5948	F8246	417	18786	0	47.15	92	4208	0	46.9	38.5 [28.8-49.0]	26.1 [16.3-38.1]	0.0 [0.0-70.8]	0.0 [0.0-70.8]	170816_D00829_0062_AHT5T5BCXY_R_PEdi_F8306_F9571_lane1	4243202	4163262	4163219	2571314	651	433	0.017	417	417	1	417
Okladnikov11	0.0433178	NA[NA-NA]	14.7	-	31100000000	E5949	F8247	358	16924	0	51.68	77	3424	0	45.82	36.0 [26.0-47.1]	21.0 [12.7-31.5]	25.0 [0.6-80.6]	16.7 [0.4-64.1]	170816_D00829_0062_AHT5T5BCXY_R_PEdi_F8306_F9571_lane1	5792513	5678047	5678012	3474616	554	377	0.011	360	358	1.01	356
Okladnikov11	0.0603473	NA[NA-NA]	13.8	-	21900000000	E5950	F8248	549	25995	0	50.33	110	4691	0	45.11	46.7 [37.5-56.0]	17.4 [10.8-25.9]	66.7 [9.4-99.2]	33.3 [4.3-77.7]	170816_D00829_0062_AHT5T5BCXY_R_PEdi_F8306_F9571_lane1	4372736	4274786	4274738	2661312	814	581	0.022	552	549	1.01	546
Okladnikov11	0.000898277	NA[NA-NA]	23	-	6400000000	E27367	A51268	15	50	0	62.7	1	36	0	36	0 [0.0-60.2]	0 [0.0-70.8]	NA [NA]	NA [NA]	210730_NS500559_0090_AH2CF3AFX3_R10014_lane1	2922107	2630023	2629983	1256112	1093	756	0.061	15	15	1.02	724
Okladnikov11	0.000946965	NA[NA-NA]	15	-	5570000000	E27368	A51269	21	94	0	57.7	0	0	0	0	0 [0.0-60.2]	0 [0.0-70.8]	NA [NA]	NA [NA]	210730_NS500559_0090_AH2CF3AFX3_R10014_lane1	3108022	2833251	2833214	1312833	1524	1115	0.091	22	21	1.03	1058
Okladnikov15	2.06829	11.14[7.42-14.85]	5	-	13800000000	E16321	A26130	27150	1405353	0	55.06	3353	169082	0	53.31	20.8 [19.8-21.9]	16.1 [15.1-17.1]	21.1 [15.7-27.2]	16.3 [12.1-21.3]	190806_D00829_0269_BH2V3WBCX3_R_PEdi_A26145_A25757_2_lane1	4349512	4229150	4229126	2491193	36791	28275	1.135	27261	27150	1	27039
Okladnikov15	0.924231	56.8[40.84-72.76]	5	-	40600000000	E16322	A26131	3382	218393	0	71.15	17	877	0	57.12	0.9 [0.3-2.1]	0.3 [0.0-1.0]	0.0 [0.0-84.2]	0.0 [0.0-84.2]	190806_D00829_0269_BH2V3WBCX3_R_PEdi_A26145_A25757_2_lane1	4609585	4490500	4490429	3366190	6276	3758	0.112	3396	3382	1	3368
Okladnikov15	0.0882256	28.53[0.0-61.98]	10	-	15900000000	E16323	A26132	980	57124	0	66.31	22	909	0	57.18	3.2 [1.2-6.8]	0.0 [0.0-1.6]	NA [NA]	0.0 [0.0-97.5]	190806_D00829_0269_BH2V3WBCX3_R_PEdi_A26145_A25757_2_lane1	5107110	4979883	4979828	3611108	2891	1165	0.032	981	980	1	979
Okladnikov15	0.000655032	52.45[17.84-87.06]	20	Sodium hypochlorite	72700000	E3621	R5774	1302	64121	0	52.92	86	3569	0	44	11.2 [7.5-15.9]	17.8 [12.0-25.0]	40.0 [5.3-85.3]	28.6 [3.7-71.0]	160204_M02279_0167_000000000-ALRV9_SN_R5795_lane1	3334806	3193475	3192798	2116143	1953	1388	0.066	1323	1302	1.02	1287
Extractionblank	0.000580742	NA[NA-NA]	-	-	308000000	E5228	F3124	44	2314	0	56.73	1	51	0	51	9.1 [0.2-41.3]	0.0 [0.0-28.5]	NA [NA]	NA [NA]	170411_D00829_0037_BHHLWMBCXY_R_PEdi_F3344_F3150_lane2	577299	566962	566951	1398	54	44	3.147	44	44	1	44
Extractionblank	0.00067745	NA[NA-NA]	-	-	402000000	E5357	F3261	19	775	0	46.47	0	0	0	NA	0.0 [0.0-70.8]	0.0 [0.0-84.2]	NA [NA]	NA [NA]	170411_D00829_0037_BHHLWMBCXY_R_PEdi_F3344_F3150_lane1	228477	224636	224634	839	26	21	2.503	19	19	1	19
Extractionblank	0.00077846	NA[NA-NA]	-	-	96500000	E5951	F8249	117	6676	0	60.52	1	18	0	93	0.0 [0.0-12.3]	0.0 [0.0-18.5]	NA [NA]	NA [NA]	170816_D00829_0062_AHT5T5BCXY_R_PEdi_F8306_F9571_lane1	382775	373136	373105	3930	144	121	3.079	117	117	1	117
Extractionblank	0.000341653	NA[NA-NA]	-	Sodium hypochlorite	36400000	E6512	F8804	88	4907	0	59.88	1	88	0	88	5.0 [0.1-24.9]	0.0 [0.0-26.5]	NA [NA]	NA [NA]	170906_D00829_0070_AHNVFNBCXY_R_PEdi_F8888_G1774_lane1	244821	236000	235979	2655	118	91	3.427	88	88	1	88
Extractionblank	0.000576071	NA[NA-NA]	-	Sodium hypochlorite	1830000	E3663	R5791	449	21575	0	51.46	9	335	0	55	1.9 [0.2-6.8]	4.8 [1.3-11.9]	0.0 [0.0-84.2]	NA [NA]	160211_M02279_0170_000000000-AM6D5_SN_R5796_lane1	32008	15286	15004	4183	605	476	11.379	452	449	1.01	447
Extractionblank	0.0117442	NA[NA-NA]	-	-	22500000	E2674	L5125	13345	727884	0	59.21	87	4581	0	59.66	0.7 [0.4-1.1]	0.8 [0.5-1.3]	0.0 [0.0-60.2]	0.0 [0.0-45.9]	141128_M00518_0319_000000000-ABEG4_SS_L9607_VS_L5128_lane1	660145	558959	553221	208082	17727	14090	6.771	13506	13345	1.01	13185
Extractionblank	0.0056253	NA[NA-NA]	-	-	61000000	E2903	L5266	10477	562759	0	57.91	73	3274	0	52.15	0.7 [0.4-1.1]	1.5 [1.0-2.3]	14.3 [0.4-57.9]	20.0 [0.5-71.6]	150330_SN7001204_0360_BHF7JNADXX_R_PEdi_L5298_L5300_2_lane2	2869078	2558881	2553543	1054261	14344	11244	1.067	10779	10477	1.03	10199
Extractionblank	0.0033279	NA[NA-NA]	-	Sodium hypochlorite	63500000	E2904	L5267	162	8234	0	53.41	1	38	0	38	0.0 [0.0-10.9]	0.0 [0.0-17.6]	NA [NA]	NA [NA]	150330_SN7001204_0360_BHF7JNADXX_R_PEdi_L5298_L5300_2_lane2	71996	62397	62220	24908	213	167	0.67	162	162	1	162
Extractionblank	0.0193873	NA[NA-NA]	-	Phosphate buffer	339000000	E2905	L5268	242	14388	0	62.33	1	66	0	66	1.8 [0.0-9.7]	0.0 [0.0-11.6]	NA [NA]	0.0 [0.0-97.5]	150330_SN7001204_0360_BHF7JNADXX_R_PEdi_L5298_L5300_2_lane2	115017	111270	111198	14625	311	254	1.737	242	242	1	242
Extractionblank	0.00730353	NA[NA-NA]	-	-	30900000	E2835	R1922	157	7931	0	52.24	1	42	0	42	3.3 [0.1-17.2]	0.0 [0.0-16.1]	NA [NA]	NA [NA]	150212_M02279_0032_000000000-ACN09_SN_R1928_lane1	15132	11959	11821	4808	223	166	3.453	157	157	1	157
Extractionblank	0.000544697	NA[NA-NA]	-	-	115000000	E16008	A25748	59	3339	0	62.34	0	0	0	NA	0.0 [0.0-23.2]	0.0 [0.0-23.2]	NA [NA]	NA [NA]	190806_D00829_0269_BH2V3WBCX3_R_PEdi_A26145_A25757_2_lane2	338633	312353	312335	4371	76	62	1.418	60	59	1.02	58
Extractionblank	0.00116982	NA[NA-NA]	-	Sodium hypochlorite	2030000	E3625	R5778	949	47471	0	54.85	14	667	0	58.14	2.1 [0.6-5.4]	4.3 [1.6-9.2]	0.0 [0.0-97.5]	NA [NA]	160204_M02279_0167_000000000-ALRV9_SN_R5795_lane1	39390	21232	20930	6554	1255	993	15.151	950	949	1	948
Extractionblank	0.0256288	NA[NA-NA]	-	Sodium hypochlorite	27300000	E3926	R9877	2335	123973	0	57	11	311	0	44.55	0.2 [0.0-1.3]	2.0 [0.8-4.1]	0.0 [0.0-97.5]	NA [NA]	160401_SN7001204_0510_AHJLK3BCXX_R_PEdi_R9849_R9891_lane2	61825	36290	35356	13861	3041	2485	17.928	2365	2335	1.01	2311
Extractionblank	0.000517114	NA[NA-NA]	-	-	118000000	E15994	A25734	87	4790	0	60.18	0	0	0	NA	0.0 [0.0-16.1]	0.0 [0.0-30.8]	NA [NA]	NA [NA]	190806_D00829_0269_BH2V3WBCX3_R_PEdi_A26145_A25757_2_lane2	520997	479611	479593	8489	111	94	1.107	89	87	1.02	85
Extractionblank	0.000198708	NA[NA-NA]	-	-	50300000	E16330	A26141	70	3124	0	50.43	1	48	0	48	0.0 [0.0-24.7]	0.0 [0.0-23.2]	NA [NA]	NA [NA]	190806_D00829_0269_BH2V3WBCX3_R_PEdi_A26145_A25757_2_lane1	389679	353787	353766	6186	99	72	1.164	70	70	1	70
Extractionblank	0.000459192	NA[NA-NA]	-	-	110000000	E16639	A26716	127	6207	0	54.49	3	100	0	49.67	0.0 [0.0-14.8]	0.0 [0.0-10.9]	NA [NA]	NA [NA]	190906_D00829_0277_ACDN38ANXX_PEdi_SN_BN_lane2	722914	667631	667575	10729	174	131	1.221	128	127	1.01	126
Libraryblank	0.000156292	NA[NA-NA]	-	-	88500000	-	A26712	45	1820	0	50.18	0	0	0	NA	0.0 [0.0-26.5]	0.0 [0.0-30.8]	NA [NA]	NA [NA]	190906_D00829_0277_ACDN38ANXX_PEdi_SN_BN_lane2	557593	514383	514341	9065	72	50	0.552	47	45	1.04	44
Libraryblank	6.34727e-05	NA[NA-NA]	-	-	295000000	-	F3120	9	404	0	48.67	0	0	0	NA	0.0 [0.0-84.2]	0.0 [0.0-84.2]	NA [NA]	NA [NA]	170411_D00829_0037_BHHLWMBCXY_R_PEdi_F3344_F3150_lane2	887782	871276	871263	1229	15	10	0.814	9	9	1	9
Libraryblank	0.00043564	NA[NA-NA]	-	-	449000000	-	F3269	8	421	0	57.12	0	0	0	NA	0.0 [0.0-97.5]	0.0 [0.0-97.5]	NA [NA]	NA [NA]	170411_D00829_0037_BHHLWMBCXY_R_PEdi_F3344_F3150_lane1	205383	201550	201547	494	15	11	2.227	8	8	1	8
Libraryblank	0.000978779	NA[NA-NA]	-	-	67500000	-	F8254	280	13270	0	50.2	0	0	0	NA	0.0 [0.0-5.4]	0.0 [0.0-9.7]	NA [NA]	NA [NA]	170816_D00829_0062_AHT5T5BCXY_R_PEdi_F8306_F9571_lane1	422716	412618	412592	4517	365	287	6.354	281	280	1	279
Libraryblank	0.000295098	NA[NA-NA]	-	-	63100000	-	F8811	42	2387	0	60.33	0	0	0	NA	0.0 [0.0-24.7]	0.0 [0.0-33.6]	NA [NA]	NA [NA]	170906_D00829_0070_AHNVFNBCXY_R_PEdi_F8888_G1774_lane1	236273	228753	228745	2120	52	42	1.981	42	42	1	42
Libraryblank	0	NA[NA-NA]	-	-	90000000	-	A24547	0	0	0	NA	0	0	0	NA	NA [NA]	NA [NA]	NA [NA]	NA [NA]	190621_M06210_0078_000000000-CGPWW_SN_A24787_lane1	53556	48486	48483	467	1	0	0	0	0	NA	0
Libraryblank	0.000108136	NA[NA-NA]	-	-	2540000	-	R5792	62	2589	0	49.53	3	46	0	43.67	0.0 [0.0-19.5]	27.3 [6.0-61.0]	0.0 [0.0-97.5]	NA [NA]	160211_M02279_0170_000000000-AM6D5_SN_R5796_lane1	31455	10272	10003	2908	77	70	2.407	70	62	1.13	58
Libraryblank	2.12928e-05	NA[NA-NA]	-	-	74600000	-	G8333	3	197	0	65.67	0	0	0	NA	NA [NA]	0.0 [0.0-97.5]	NA [NA]	NA [NA]	171123_D00829_0095_BH2G3TBCX2_R_PEdi_G8336_G8338_lane2	300997	292504	292491	2088	9	3	0.144	3	3	1	3
Libraryblank	0.000505939	NA[NA-NA]	-	-	10500000	-	L5126	1041	38545	0	51.86	13	409	0	46.69	0.9 [0.1-3.3]	0.0 [0.0-1.9]	NA [NA]	0.0 [0.0-97.5]	141128_M00518_0319_000000000-ABEG4_SS_L9607_VS_L5128_lane1	488587	263233	253819	92512	1765	1235	1.335	1191	1041	1.14	952
Libraryblank	0.00216039	NA[NA-NA]	-	-	28600000	-	L5270	2483	114012	0	52.69	48	1546	0	48.77	1.1 [0.4-2.3]	2.9 [1.5-4.9]	0.0 [0.0-84.2]	0.0 [0.0-97.5]	150330_SN7001204_0360_BHF7JNADXX_R_PEdi_L5298_L5300_2_lane2	755276	405787	393650	123049	3801	2847	2.314	2739	2483	1.1	2302
Libraryblank	0.00115315	NA[NA-NA]	-	-	17000000	-	R1926	49	2122	0	50.69	1	39	0	38	0.0 [0.0-23.2]	11.1 [0.3-48.2]	NA [NA]	NA [NA]	150212_M02279_0032_000000000-ACN09_SN_R1928_lane1	15968	8202	7896	2443	71	52	2.129	50	49	1.02	48
Libraryblank	5.37612e-05	NA[NA-NA]	-	-	1280000	-	R5779	71	2944	0	46.92	3	84	0	39.67	0.0 [0.0-28.5]	30.0 [6.7-65.2]	0.0 [0.0-97.5]	NA [NA]	160204_M02279_0167_000000000-ALRV9_SN_R5795_lane1	34588	12761	12467	3801	94	83	2.184	78	71	1.1	68
Libraryblank	0.000285674	NA[NA-NA]	-	-	13000000	-	R9888	73	2463	0	47.03	7	84	0	40	0.0 [0.0-20.6]	36.8 [16.3-61.6]	0.0 [0.0-84.2]	NA [NA]	160401_SN7001204_0510_AHJLK3BCXX_R_PEdi_R9849_R9891_lane2	68130	18703	16187	5275	123	106	2.009	102	73	1.4	64
Libraryblank	0.000165621	NA[NA-NA]	-	-	116000000	-	A25750	27	1374	0	57.56	1	53	0	53	11.1 [0.3-48.2]	0.0 [0.0-84.2]	NA [NA]	NA [NA]	190806_D00829_0269_BH2V3WBCX3_R_PEdi_A26145_A25757_2_lane2	474673	438408	438381	5017	35	28	0.558	27	27	1	27
Libraryblank	9.08247e-05	NA[NA-NA]	-	-	87400000	-	A25723	16	796	0	55.44	0	0	0	NA	0.0 [0.0-41.0]	0.0 [0.0-70.8]	NA [NA]	NA [NA]	190806_D00829_0269_BH2V3WBCX3_R_PEdi_A26145_A25757_2_lane2	372236	342794	342785	4820	18	17	0.353	17	16	1.06	15
Libraryblank	0.00030685	NA[NA-NA]	-	-	110000000	-	A26136	55	2409	0	46.56	0	0	0	NA	0.0 [0.0-20.6]	0.0 [0.0-24.7]	NA [NA]	NA [NA]	190806_D00829_0269_BH2V3WBCX3_R_PEdi_A26145_A25757_2_lane1	400323	366539	366513	2488	68	57	2.291	57	55	1.04	54
Not used
Okladnikov1	0.119561	78.54[71.64-85.44]	24.8	Sodium hypochlorite	975500000	E3619	R5772	11402	654119	0	61.51	59	3086	0	57.19	0.6 [0.3-0.9]	1.8 [1.0-3.0]	0.0 [0.0-70.8]	0.0 [0.0-97.5]	160204_M02279_0167_000000000-ALRV9_SN_R5795_lane1	2495356	2427285	2426943	1825705	14057	11846	0.649	11420	11402	1	11384
Okladnikov10	0.846826	15.49[3.83-27.14]	5	-	31900000000	E16324	A26133	3284	193807	0	63.44	206	11809	0	59.46	11.3 [9.0-14.0]	8.3 [6.3-10.6]	41.7 [15.2-72.3]	41.7 [15.2-72.3]	190806_D00829_0269_BH2V3WBCX3_R_PEdi_A26145_A25757_2_lane1	3422399	3304452	3304421	2214157	4531	3508	0.158	3304	3284	1.01	3264
Okladnikov10	0.172325	19.83[0.0-44.55]	7	-	39800000000	E16325	A26134	672	39137	0	63.03	37	1653	0	46.59	15.6 [9.8-23.1]	4.0 [1.3-9.0]	50.0 [1.3-98.7]	25.0 [0.6-80.6]	190806_D00829_0269_BH2V3WBCX3_R_PEdi_A26145_A25757_2_lane1	4265990	4109977	4109932	2773842	1193	742	0.027	677	672	1.01	667
Okladnikov10	0.00681654	NA[NA-NA]	26.7	Sodium hypochlorite	2534625000	E3622	R5775	295	16184	0	58.96	66	3602	0	58.08	35.2 [22.7-49.4]	60.0 [38.7-78.9]	100.0 [2.5-100.0]	100.0 [2.5-100.0]	160204_M02279_0167_000000000-ALRV9_SN_R5795_lane1	2820310	2717399	2717242	2137362	519	310	0.015	295	295	1	295
Okladnikov13	0.0375672	74.19[63.56-84.83]	2	-	1827875000	E16329	A26140	6134	354082	0	62.55	104	4622	0	47.99	2.5 [1.7-3.5]	1.2 [0.7-2.0]	0.0 [0.0-97.5]	0.0 [0.0-84.2]	190806_D00829_0269_BH2V3WBCX3_R_PEdi_A26145_A25757_2_lane1	8140975	7810720	7810655	4229337	8329	6453	0.153	6154	6134	1	6114
Okladnikov13	0.00155112	52.45[17.84-87.06]	20	Sodium hypochlorite	134837500	E3624	R5777	1685	73673	0	47.1	286	12397	0	44.66	25.6 [21.0-30.7]	38.7 [31.4-46.4]	33.3 [11.8-61.6]	45.5 [16.7-76.6]	160204_M02279_0167_000000000-ALRV9_SN_R5795_lane1	3008534	2908933	2908550	1997140	2822	1754	0.088	1699	1685	1.01	1675
Okladnikov14	0.000864975	52.45[3.51-100.0]	20	Sodium hypochlorite	121575000	E3620	R5773	907	42958	0	51.51	15	482	0	44.4	2.4 [0.8-5.5]	3.1 [0.9-7.9]	0.0 [0.0-84.2]	0.0 [0.0-97.5]	160204_M02279_0167_000000000-ALRV9_SN_R5795_lane1	2863566	2758119	2757610	1761452	1341	976	0.055	923	907	1.02	894
Okladnikov14	0.000320993	NA[NA-NA]	33	-	5600000000	E27366	A51267	8	46	0	48.6	1	1	0	42	0 [0.0-84.2]	33.3 [0.8-90.6]	NA [NA]	NA [NA]	210730_NS500559_0090_AH2CF3AFX3_R10014_lane1	2957920	2735341	2735303	1002851	610	436	0.043	8	8	1.02	420
Okladnikov14	0.196891	91.6 [89.8-93.3]	19	-	1390000000	E27365	A51266	14333	88394	0.01	74	74	726	0	70.8	0.6 [0.4-1.0]	0.5 [0.2-0.8]	0 [0.0-84.2]	0 [0.0-70.8]	210730_NS500559_0090_AH2CF3AFX3_R10014_lane1	3265322	2721001	2720961	1204655	667531	555606	50.36	14635	14333	1.02	530226
Okladnikov2	0.000992735	NA[NA-NA]	20	Sodium hypochlorite	197037500	E3616	R5769	520	27561	0	58.67	8	407	0	53.88	2.4 [0.5-7.0]	4.9 [1.4-12.2]	0.0 [0.0-97.5]	NA [NA]	160204_M02279_0167_000000000-ALRV9_SN_R5795_lane1	2640601	2572060	2571596	1344188	769	548	0.041	520	520	1	520
Okladnikov4	0.743515	30.71[10.49-50.92]	28.7	-	33500000000	E4979	R6276	1475	93689	0	68.88	66	3291	0	53.42	8.0 [5.3-11.5]	6.4 [3.7-10.1]	40.0 [5.3-85.3]	66.7 [9.4-99.2]	170228_D00829_0027_AH5NCKBCXY_R_PEdi_F1961_R6351_2_lane2	1996217	1932541	1932518	1367226	2009	1561	0.114	1476	1475	1	1474
Okladnikov5	0.00161832	87.24[76.49-97.99]	20	Sodium hypochlorite	36305000	E3617	R5770	4181	246344	0	64.25	55	2177	0	48	0.8 [0.3-1.7]	3.7 [2.3-5.5]	0.0 [0.0-70.8]	NA [NA]	160204_M02279_0167_000000000-ALRV9_SN_R5795_lane1	2627987	2371831	2369447	1389008	5626	4538	0.327	4333	4181	1.04	4078
Okladnikov8	0.151118	106.81[NA-NA]	3	-	16131250000	E16327	A26138	1204	71234	0	64.59	12	369	0	46.92	0.5 [0.0-2.5]	1.8 [0.6-4.2]	0.0 [0.0-97.5]	0.0 [0.0-97.5]	190806_D00829_0269_BH2V3WBCX3_R_PEdi_A26145_A25757_2_lane1	3620014	3503272	3503247	2261175	2121	1338	0.059	1211	1204	1.01	1197
Okladnikov8	0.050741	NA[NA-NA]	7	-	48137500000	E16328	A26139	221	11189	0	57.53	5	194	0	44.6	4.8 [0.6-16.2]	0.0 [0.0-8.2]	NA [NA]	NA [NA]	190806_D00829_0269_BH2V3WBCX3_R_PEdi_A26145_A25757_2_lane1	5259919	5150020	5149974	3718640	672	284	0.008	223	221	1.01	219
Okladnikov8	0.000128335	NA[NA-NA]	22.2	Sodium hypochlorite	511000000	E3623	R5776	29	1492	0	57.55	2	88	0	44	20.0 [0.5-71.6]	33.3 [0.8-90.6]	NA [NA]	NA [NA]	160204_M02279_0167_000000000-ALRV9_SN_R5795_lane1	2897932	2769824	2769658	2126173	79	29	0.001	29	29	1	29
Chagyrskaya50	0.481868	52.45[41.22-63.68]	21.7	-	11880000000	E5351	F3254	5934	405976	0	73.53	29	1782	0	65.59	0.7 [0.3-1.3]	0.5 [0.2-1.2]	0.0 [0.0-84.2]	NA [NA]	170411_D00829_0037_BHHLWMBCXY_R_PEdi_F3344_F3150_lane1	4691031	4617000	4616914	2546584	7366	6222	0.244	5968	5934	1.01	5900
Chagyrskaya50	0.0414241	76.37[61.87-90.86]	22.8999	Sodium hypochlorite	790125000	E6506	F8798	3390	208376	0	66.18	22	1290	0	64.45	1.4 [0.6-2.8]	0.3 [0.0-1.1]	NA [NA]	NA [NA]	170906_D00829_0070_AHNVFNBCXY_R_PEdi_F8888_G1774_lane1	1866109	1836264	1836192	660545	4312	3571	0.541	3400	3390	1	3380
Chagyrskaya56c	0.225971	74.19[57.37-91.01]	21.6	-	15938750000	E5352	F3256	3073	159682	0	56.66	326	14013	0	44.79	17.3 [14.4-20.5]	14.9 [12.1-18.1]	57.1 [28.9-82.3]	53.3 [26.6-78.7]	170411_D00829_0037_BHHLWMBCXY_R_PEdi_F3344_F3150_lane1	5355599	5279218	5279169	2996867	4835	3226	0.108	3097	3073	1.01	3049
Chagyrskaya56c	0.0985121	82.89[70.92-94.86]	25.3	-	7126250000	E5353	F3257	2923	184704	0	67.88	68	3233	0	52.47	4.2 [2.7-6.2]	2.6 [1.4-4.3]	66.7 [9.4-99.2]	50.0 [6.8-93.2]	170411_D00829_0037_BHHLWMBCXY_R_PEdi_F3344_F3150_lane1	6259073	6130982	6130904	3332878	4075	3074	0.092	2938	2923	1.01	2908
Chagyrskaya56c	0.103158	30.71[5.63-55.78]	21.1	-	18618750000	E5354	F3258	937	59322	0	68.61	7	356	0	50.86	0.5 [0.0-2.9]	1.6 [0.3-4.7]	NA [NA]	0.0 [0.0-97.5]	170411_D00829_0037_BHHLWMBCXY_R_PEdi_F3344_F3150_lane1	5059897	4988201	4988163	2978217	1316	1010	0.034	941	937	1	933
Chagyrskaya56c	0.0432397	58.97[44.27-73.67]	22.8	Sodium hypochlorite	477500000	E6507	F8799	6783	316241	0	51.13	767	32748	0	45.4	20.7 [18.6-22.9]	14.6 [12.7-16.7]	36.4 [22.4-52.2]	26.2 [15.8-39.1]	170906_D00829_0070_AHNVFNBCXY_R_PEdi_F8888_G1774_lane1	1670152	1638092	1638050	612717	13530	7064	1.153	6818	6783	1.01	6748
Chagyrskaya56c	0.0132522	52.45[35.15-69.75]	25.6	Sodium hypochlorite	322625000	E6508	F8800	3189	160979	0	53.73	441	18427	0	43.5	25.1 [21.8-28.6]	19.2 [16.1-22.6]	60.0 [42.1-76.1]	55.3 [38.3-71.4]	170906_D00829_0070_AHNVFNBCXY_R_PEdi_F8888_G1774_lane1	1819062	1770343	1770297	652491	4294	3323	0.509	3206	3189	1.01	3172
Chagyrskaya56c	0.00192039	215.53[NA-NA]	19.1	Sodium hypochlorite	709500000	E6509	F8801	207	12387	0	64.16	0	0	0	NA	0.0 [0.0-8.2]	0.0 [0.0-10.0]	NA [NA]	NA [NA]	170906_D00829_0070_AHNVFNBCXY_R_PEdi_F8888_G1774_lane1	2139761	2104029	2104005	1004367	291	228	0.023	207	207	1	207

## Sheet: Data generation setup
Plate	Specimen	Drilled powder for DNA extraction (mg)	DNA extraction pre-treatment	Extract ID	Indexed Library ID	Number of library molecules	Number of control molecules	Method
Pl_400	Chagyrskaya 63	20.6	-	E5356	A24563	161000000000	1110000	DNA extraction using 500µl lysis buffer and manual purification; automated library preparation from 10µl of a 50µl extract
Pl_400	Chagyrskaya 63	20.6	-	E5356	A24564	143000000000	1090000	DNA extraction using 500µl lysis buffer and manual purification; automated library preparation from 10µl of a 50µl extract
Pl_400	Chagyrskaya 63	20.6	-	E5356	A24565	143000000000	1020000	DNA extraction using 500µl lysis buffer and manual purification; automated library preparation from 10µl of a 50µl extract
Pl_400	Library blank	-	-	-	A24547	87175000	1030250	Automated library preparation
Pl_406	Chagyrskaya 02	3 (surface powder)	-	E15980	A25717	13700000000	1520000	DNA extraction using 300µl lysis buffer and automated purification; automated library preparation from entire 30µl extract
Pl_406	Chagyrskaya 02	5 (surface powder)	-	E15981	A25718	27200000000	1240000	DNA extraction using 300µl lysis buffer and automated purification; automated library preparation from entire 30µl extract
Pl_406	Chagyrskaya 02	1	-	E15982	A25719	117000000	1450000	DNA extraction using 300µl lysis buffer and automated purification; automated library preparation from entire 30µl extract
Pl_406	Chagyrskaya 06	1 (surface powder)	-	E15983	A25720	120000000	1650000	DNA extraction using 300µl lysis buffer and automated purification; automated library preparation from entire 30µl extract
Pl_406	Chagyrskaya 06	10	-	E15984	A25721	105000000000	684000	DNA extraction using 300µl lysis buffer and automated purification; automated library preparation from entire 30µl extract
Pl_406	Chagyrskaya 06	12	-	E15986	A25726	23700000000	1060000	DNA extraction using 300µl lysis buffer and automated purification; automated library preparation from entire 30µl extract
Pl_406	Chagyrskaya 06	63.8	-	E15987	A25727	300000000000	668000	DNA extraction using 1000µl lysis buffer and automated purification; automated library preparation from entire 30µl extract
Pl_406	Chagyrskaya 07	10 (surface powder)	-	E15988	A25728	27500000000	795000	DNA extraction using 300µl lysis buffer and automated purification; automated library preparation from entire 30µl extract
Pl_406	Chagyrskaya 07	15	-	E15989	A25729	12300000000	869000	DNA extraction using 300µl lysis buffer and automated purification; automated library preparation from entire 30µl extract
Pl_406	Chagyrskaya 01	2 (surface powder)	-	E15990	A25730	10600000000	1260000	DNA extraction using 300µl lysis buffer and automated purification; automated library preparation from entire 30µl extract
Pl_406	Chagyrskaya 13	2 (surface powder)	-	E15991	A25731	708000000	1380000	DNA extraction using 300µl lysis buffer and automated purification; automated library preparation from entire 30µl extract
Pl_406	Chagyrskaya 13	30	-	E15992	A25732	109000000000	1390000	DNA extraction using 500µl lysis buffer and automated purification; automated library preparation from entire 30µl extract
Pl_406	Chagyrskaya 14	2 (surface powder)	-	E15993	A25733	4350000000	1480000	DNA extraction using 300µl lysis buffer and automated purification; automated library preparation from entire 30µl extract
Pl_406	Chagyrskaya 14	5	-	E15995	A25735	26800000000	1230000	DNA extraction using 300µl lysis buffer and automated purification; automated library preparation from entire 30µl extract
Pl_406	Chagyrskaya 17	1 (surface powder)	-	E15996	A25736	477000000	1310000	DNA extraction using 300µl lysis buffer and automated purification; automated library preparation from entire 30µl extract
Pl_406	Chagyrskaya 17	30	-	E15997	A25737	15900000000	1150000	DNA extraction using 500µl lysis buffer and automated purification; automated library preparation from entire 30µl extract
Pl_406	Chagyrskaya 18	1 (surface powder)	-	E15998	A25738	3180000000	1440000	DNA extraction using 300µl lysis buffer and automated purification; automated library preparation from entire 30µl extract
Pl_406	Chagyrskaya 19	2 (surface powder)	-	E15999	A25739	30700000000	1560000	DNA extraction using 300µl lysis buffer and automated purification; automated library preparation from entire 30µl extract
Pl_406	Chagyrskaya 19	10	-	E16000	A25740	27500000000	1250000	DNA extraction using 300µl lysis buffer and automated purification; automated library preparation from entire 30µl extract
Pl_406	Chagyrskaya 20	2 (surface powder)	-	E16001	A25741	4260000000	1750000	DNA extraction using 300µl lysis buffer and automated purification; automated library preparation from entire 30µl extract
Pl_406	Chagyrskaya 41	1 (surface powder)	-	E16002	A25742	6830000000	1500000	DNA extraction using 300µl lysis buffer and automated purification; automated library preparation from entire 30µl extract
Pl_406	Chagyrskaya 41	7	-	E16003	A25743	46700000000	1180000	DNA extraction using 300µl lysis buffer and automated purification; automated library preparation from entire 30µl extract
Pl_406	Chagyrskaya 60	1 (surface powder)	-	E16004	A25744	21500000000	1180000	DNA extraction using 300µl lysis buffer and automated purification; automated library preparation from entire 30µl extract
Pl_406	Chagyrskaya 60	30	-	E16005	A25745	38400000000	756000	DNA extraction using 500µl lysis buffer and automated purification; automated library preparation from entire 30µl extract
Pl_406	Chagyrskaya 63	2 (surface powder)	-	E16006	A25746	238000000000	884000	DNA extraction using 300µl lysis buffer and automated purification; automated library preparation from entire 30µl extract
Pl_406	Chagyrskaya 63	7	-	E16007	A25747	91900000000	1170000	DNA extraction using 300µl lysis buffer and automated purification; automated library preparation from entire 30µl extract
Pl_406	Extraction blank	-	-	E16008	A25748	115000000	1250000	DNA extraction using 500µl lysis buffer and automated purification; automated library preparation from entire 30µl extract
Pl_406	Extraction blank	-	-	E15994	A25734	118000000	1630000	DNA extraction using 500µl lysis buffer and automated purification; automated library preparation from entire 30µl extract
Pl_406	Library blank	-	-	-	A25750	116000000	1430000	Automated library preparation
Pl_406	Library blank	-	-	-	A25723	87400000	1340000	Automated library preparation
Pl_408	Okladnikov 11	59.3	-	E16317	A26126	101000000000	1020000	DNA extraction using 1000µl lysis buffer and automated purification; automated library preparation from entire 30µl extract
Pl_408	Okladnikov 11	6.8	-	E16318	A26127	27700000000	1160000	DNA extraction using 500µl lysis buffer and automated purification; automated library preparation from entire 30µl extract
Pl_408	Okladnikov 11	12	-	E16319	A26128	61100000000	1080000	DNA extraction using 500µl lysis buffer and automated purification; automated library preparation from entire 30µl extract
Pl_408	Okladnikov 11	5.5	-	E16320	A26129	23400000000	1070000	DNA extraction using 500µl lysis buffer and automated purification; automated library preparation from entire 30µl extract
Pl_408	Okladnikov 15	5 (surface powder)	-	E16321	A26130	13800000000	921000	DNA extraction using 500µl lysis buffer and automated purification; automated library preparation from entire 30µl extract
Pl_408	Okladnikov 15	5	-	E16322	A26131	40600000000	421000	DNA extraction using 500µl lysis buffer and automated purification; automated library preparation from entire 30µl extract
Pl_408	Okladnikov 15	10	-	E16323	A26132	15900000000	187000	DNA extraction using 500µl lysis buffer and automated purification; automated library preparation from entire 30µl extract
Pl_408	Extraction blank	-	-	E16330	A26141	50300000	637000	DNA extraction using 1000µl lysis buffer and automated purification; automated library preparation from entire 30µl extract
Pl_408	Library blank	-	-	-	A26136	110000000	778000	Automated library preparation
Pl_411	Okladnikov 11	47.3	-	E16640	A26717	14300000000	1180000	DNA extraction using 1000µl lysis buffer and automated purification; automated library preparation from entire 30µl extract
Pl_411	Okladnikov 11	36.3	-	E16641	A26718	15700000000	1170000	DNA extraction using 1000µl lysis buffer and automated purification; automated library preparation from entire 30µl extract
Pl_411	Okladnikov 11	53.1	-	E16642	A26719	26100000000	949000	DNA extraction using 1000µl lysis buffer and automated purification; automated library preparation from entire 30µl extract
Pl_411	Extraction blank	-	-	E16639	A26716	110000000	1330000	DNA extraction using 500µl lysis buffer and automated purification; automated library preparation from entire 30µl extract
Pl_411	Library blank	-	-	-	A26712	88500000	1750000	Automated library preparation
Pl_44	Chagyrskaya 01	20.7	-	E5222	F3115	23000000000	1570000	DNA extraction using 500µl lysis buffer and manual purification; automated library preparation from 10µl of a 50µl extract
Pl_44	Chagyrskaya 12	24.8	-	E5223	F3116	36000000000	906000	DNA extraction using 500µl lysis buffer and manual purification; automated library preparation from 10µl of a 50µl extract
Pl_44	Chagyrskaya 13	24.6	-	E5224	F3117	67700000000	996000	DNA extraction using 500µl lysis buffer and manual purification; automated library preparation from 10µl of a 50µl extract
Pl_44	Chagyrskaya 14	20	-	E5225	F3118	36800000000	773000	DNA extraction using 500µl lysis buffer and manual purification; automated library preparation from 10µl of a 50µl extract
Pl_44	Chagyrskaya 17	22.6	-	E5226	F3119	10700000000	851000	DNA extraction using 500µl lysis buffer and manual purification; automated library preparation from 10µl of a 50µl extract
Pl_44	Chagyrskaya 18	20.3	-	E5227	F3123	7570000000	870000	DNA extraction using 500µl lysis buffer and manual purification; automated library preparation from 10µl of a 50µl extract
Pl_44	Extraction blank	-	-	E5228	F3124	308000000	998000	DNA extraction using 500µl lysis buffer and manual purification; automated library preparation from 10µl of a 50µl extract
Pl_44	Library blank	-	-	-	F3120	295000000	679000	Automated library preparation
Pl_45	Chagyrskaya 19	19.4	-	E5348	F3251	9710000000	964000	DNA extraction using 500µl lysis buffer and manual purification; automated library preparation from 10µl of a 50µl extract
Pl_45	Chagyrskaya 20	23.6	-	E5349	F3252	5100000000	863000	DNA extraction using 500µl lysis buffer and manual purification; automated library preparation from 10µl of a 50µl extract
Pl_45	Chagyrskaya 41	20.2	-	E5350	F3253	17800000000	842000	DNA extraction using 500µl lysis buffer and manual purification; automated library preparation from 10µl of a 50µl extract
Pl_45	Chagyrskaya 60	19.3	-	E5355	F3259	27200000000	1170000	DNA extraction using 500µl lysis buffer and manual purification; automated library preparation from 10µl of a 50µl extract
Pl_45	Chagyrskaya 63	20.6	-	E5356	F3260	92200000000	1100000	DNA extraction using 500µl lysis buffer and manual purification; automated library preparation from 10µl of a 50µl extract
Pl_45	Extraction blank	-	-	E5357	F3261	402000000	1080000	DNA extraction using 500µl lysis buffer and manual purification; automated library preparation from 10µl of a 50µl extract
Pl_45	Library blank	-	-	-	F3269	449000000	793000	Automated library preparation
Pl_56	Okladnikov 11	17.5	-	E5947	F8245	28000000000	771000	DNA extraction using 1000µl lysis buffer and manual purification; automated library preparation from 10µl of a 50µl extract
Pl_56	Okladnikov 11	18.9	-	E5948	F8246	28700000000	694000	DNA extraction using 1000µl lysis buffer and manual purification; automated library preparation from 10µl of a 50µl extract
Pl_56	Okladnikov 11	14.7	-	E5949	F8247	31100000000	843000	DNA extraction using 1000µl lysis buffer and manual purification; automated library preparation from 10µl of a 50µl extract
Pl_56	Okladnikov 11	13.8	-	E5950	F8248	21900000000	790000	DNA extraction using 1000µl lysis buffer and manual purification; automated library preparation from 10µl of a 50µl extract
Pl_56	Extraction blank	-	-	E5951	F8249	96500000	873000	DNA extraction using 1000µl lysis buffer and manual purification; automated library preparation from 10µl of a 50µl extract
Pl_56	Library blank	-	-	-	F8254	67500000	686000	Automated library preparation
Pl_59	Chagyrskaya 01	20.5	Sodium hypochlorite	E6497	F8789	1890000000	433000	DNA extraction using 500µl lysis buffer and manual purification; automated library preparation from 10µl of a 50µl extract
Pl_59	Chagyrskaya 12	19.4	Sodium hypochlorite	E6498	F8790	5820000000	694000	DNA extraction using 500µl lysis buffer and manual purification; automated library preparation from 10µl of a 50µl extract
Pl_59	Chagyrskaya 13	22.2	Sodium hypochlorite	E6499	F8791	8180000000	667000	DNA extraction using 500µl lysis buffer and manual purification; automated library preparation from 10µl of a 50µl extract
Pl_59	Chagyrskaya 14	19.3	Sodium hypochlorite	E6500	F8792	6910000000	629000	DNA extraction using 500µl lysis buffer and manual purification; automated library preparation from 10µl of a 50µl extract
Pl_59	Chagyrskaya 17	19.8	Sodium hypochlorite	E6501	F8793	2090000000	589000	DNA extraction using 500µl lysis buffer and manual purification; automated library preparation from 10µl of a 50µl extract
Pl_59	Chagyrskaya 18	25.4	Sodium hypochlorite	E6502	F8794	781000000	630000	DNA extraction using 500µl lysis buffer and manual purification; automated library preparation from 10µl of a 50µl extract
Pl_59	Chagyrskaya 19	19.7	Sodium hypochlorite	E6503	F8795	3660000000	595000	DNA extraction using 500µl lysis buffer and manual purification; automated library preparation from 10µl of a 50µl extract
Pl_59	Chagyrskaya 20	26.9	Sodium hypochlorite	E6504	F8796	882000000	221000	DNA extraction using 500µl lysis buffer and manual purification; automated library preparation from 10µl of a 50µl extract
Pl_59	Chagyrskaya 41	20.1	Sodium hypochlorite	E6505	F8797	3290000000	522000	DNA extraction using 500µl lysis buffer and manual purification; automated library preparation from 10µl of a 50µl extract
Pl_59	Chagyrskaya 60	21.7	Sodium hypochlorite	E6510	F8802	6600000000	499000	DNA extraction using 500µl lysis buffer and manual purification; automated library preparation from 10µl of a 50µl extract
Pl_59	Chagyrskaya 63	21.6	Sodium hypochlorite	E6511	F8803	61600000000	636000	DNA extraction using 500µl lysis buffer and manual purification; automated library preparation from 10µl of a 50µl extract
Pl_59	Extraction blank	-	Sodium hypochlorite	E6512	F8804	36400000	312000	DNA extraction using 500µl lysis buffer and manual purification; automated library preparation from 10µl of a 50µl extract
Pl_59	Library blank	-	-	-	F8811	63100000	561000	Automated library preparation
Pl_227	Chagyrskaya 07	30	Sodium hypochlorite	E3660	G7334	268000000	554000	DNA extraction using 500µl lysis buffer and manual purification; automated library preparation from 5µl of a 50µl extract. Note that the library did not undergo any initial shallow shotgun sequencing, but rather direcly underwent size selection prior to deeper sequencing
Pl_227	Chagyrskaya 07	30	Sodium hypochlorite	E3660	G7335	277000000	540000	DNA extraction using 500µl lysis buffer and manual purification; automated library preparation from 5µl of a 50µl extract. Note that the library did not undergo any initial shallow shotgun sequencing, but rather direcly underwent size selection prior to deeper sequencing
Pl_227	Chagyrskaya 07	30	Sodium hypochlorite	E3660	G7336	274000000	545000	DNA extraction using 500µl lysis buffer and manual purification; automated library preparation from 5µl of a 50µl extract. Note that the library did not undergo any initial shallow shotgun sequencing, but rather direcly underwent size selection prior to deeper sequencing
Pl_69	Chagyrskaya 07	30	Sodium hypochlorite	E3660	G8326	317000000	684000	DNA extraction using 500µl lysis buffer and manual purification; automated library preparation from 5µl of a 50µl extract. Note that the library underwent size selection prior to deeper sequencing
Pl_69	Chagyrskaya 07	30	Sodium hypochlorite	E3660	G8327	361000000	786000	DNA extraction using 500µl lysis buffer and manual purification; automated library preparation from 5µl of a 50µl extract. Note that the library underwent size selection prior to deeper sequencing
Pl_69	Chagyrskaya 07	30	Sodium hypochlorite	E3660	G8328	326000000	643000	DNA extraction using 500µl lysis buffer and manual purification; automated library preparation from 5µl of a 50µl extract. Note that the library underwent size selection prior to deeper sequencing
manual	Chagyrskaya 07	30	Sodium hypochlorite	E3660	R5788	219000000	33000	DNA extraction using 500µl lysis buffer and manual purification; manual library preparation from 10µl of a 50µl extract
manual	Chagyrskaya 07	30	Sodium hypochlorite	E3660	R9878	257000000	94900	DNA extraction using 500µl lysis buffer and manual purification; manual library preparation from 5µl of a 50µl extract
manual	Chagyrskaya 02	30.2	Sodium hypochlorite	E3661	R5789	3850000000	61200	DNA extraction using 500µl lysis buffer and manual purification; manual library preparation from 10µl of a 50µl extract
manual	Chagyrskaya 06	33	Sodium hypochlorite	E3662	R5790	1660000000	12500	DNA extraction using 500µl lysis buffer and manual purification; manual library preparation from 10µl of a 50µl extract
manual	Extraction blank	-	Sodium hypochlorite	E3663	R5791	1830000	36900	DNA extraction using 500µl lysis buffer and manual purification; manual library preparation from 10µl of a 50µl extract
manual	Library blank	-	-	-	R5792	2540000	59200	Manual library preparation
manual	Library blank	-	-	-	R5779	1280000	47600	Manual library preparation
Pl_69	Library blank	-	-	-	G8333	74600000	450000	Automated library preparation
manual	Chagyrskaya 09	32.6	-	E2672	L5123	36800000000	1650000	DNA extraction using 1000µl lysis buffer and manual purification; manual library preparation from 15µl of a 50µl extract
manual	Extraction blank	-	-	E2674	L5125	22500000	1850000	DNA extraction using 1000µl lysis buffer and manual purification; manual library preparation from 15µl of a 50µl extract
manual	Library blank	-	-	-	L5126	10500000	2100000	Manual library preparation
manual	Chagyrskaya 09	31.9	Pre-digested fraction	E2895	L5258	17600000000	365000	DNA extraction using 500µl lysis buffer and manual purification; manual library preparation from 15µl of a 50µl extract
manual	Chagyrskaya 09	-	Re-extraction	E2896	L5259	12200000000	570000	DNA extraction using 500µl lysis buffer and manual purification; manual library preparation from 15µl of a 50µl extract
manual	Chagyrskaya 09	30.3	Sodium hypochlorite	E2897	L5260	715000000	240000	DNA extraction using 500µl lysis buffer and manual purification; manual library preparation from 15µl of a 50µl extract
manual	Chagyrskaya 09	32.2	Phosphate buffer		L5261	4370000000	255000	DNA extraction using 500µl lysis buffer and manual purification; manual library preparation from 15µl of a 50µl extract
manual	Extraction blank	-	-	E2903	L5266	61000000	565000	DNA extraction using 500µl lysis buffer and manual purification; manual library preparation from 15µl of a 50µl extract
manual	Extraction blank	-	Sodium hypochlorite	E2904	L5267	63500000	395000	DNA extraction using 500µl lysis buffer and manual purification; manual library preparation from 15µl of a 50µl extract
manual	Extraction blank	-	Phosphate buffer	E2905	L5268	339000000	770000	DNA extraction using 500µl lysis buffer and manual purification; manual library preparation from 15µl of a 50µl extract
manual	Library blank	-	-	-	L5270	28600000	570000	Manual library preparation
manual	Chagyrskaya 09	32	-	E2832	R1919	46600000000	705000	DNA extraction using 500µl lysis buffer and manual purification; manual library preparation from 10µl of a 50µl extract
manual	Chagyrskaya 09	30	Sodium hypochlorite	E2833	R1920	8940000000	845000	DNA extraction using 500µl lysis buffer and manual purification; manual library preparation from 10µl of a 50µl extract
manual	Chagyrskaya 09	31	Phosphate buffer	E2834	R1921	23000000000	905000	DNA extraction using 500µl lysis buffer and manual purification; manual library preparation from 10µl of a 50µl extract
manual	Extraction blank	-	-	E2835	R1922	30900000	565000	DNA extraction using 500µl lysis buffer and manual purification; manual library preparation from 10µl of a 50µl extract
manual	Library blank	-	-	-	R1926	17000000	975000	Manual library preparation
manual	Okladnikov 11	21.9	Sodium hypochlorite	E3618	R5771	2860000000	57700	DNA extraction using 500µl lysis buffer and manual purification; manual library preparation from 10µl of a 50µl extract
manual	Okladnikov 15	20	Sodium hypochlorite	E3621	R5774	72700000	33200	DNA extraction using 500µl lysis buffer and manual purification; manual library preparation from 10µl of a 50µl extract
manual	Extraction blank	-	Sodium hypochlorite	E3625	R5778	2030000	52700	DNA extraction using 500µl lysis buffer and manual purification; manual library preparation from 10µl of a 50µl extract
manual	Library blank	-	-	-	R5779	1280000	47600	Manual library preparation
manual	Chagyrskaya 02	21.4	Sodium hypochlorite	E3924	R9875	680000000	44300	DNA extraction using 500µl lysis buffer and manual purification; manual library preparation from 10µl of a 50µl extract; note that sodium hypochlorite pre-treatment was carried out for 30 mins (instead of 15 mins)
manual	Chagyrskaya 06	33.5	Sodium hypochlorite	E3925	R9876	758000000	13000	DNA extraction using 500µl lysis buffer and manual purification; manual library preparation from 10µl of a 50µl extract; note that sodium hypochlorite pre-treatment was carried out for 30 mins (instead of 15 mins)
manual	Extraction blank	-	Sodium hypochlorite	E3926	R9877	27300000	58700	DNA extraction using 500µl lysis buffer and manual purification; manual library preparation from 10µl of a 50µl extract; note that sodium hypochlorite pre-treatment was carried out for 30 mins (instead of 15 mins)
manual	Library blank	-	-	-	R9888	13000000	40500	Manual library preparation

## Sheet: Additional shotgun seq
	All reads				Reads with deamination In first/last 3 positions				Substitution patterns		Conditional substitution patterns		Data generation info						Sequencing summary
name	n reads	Breath Coverage	Depth Coverage	mean read Length	n reads	Breath Coverage	Depth Coverage	mean read Length	5’ C-to-T (%) [95% CI]	3’ C-to-T (%) [95% CI]	5’ C-to-T (%) [95% CI]	3’ C-to-T (%) [95% CI]	mg Extracted	treatment	libmolecules	extractID	indexedID	Gel-excision	runID	raw	and_merged	filter_passed	L35	mappedL35	mappedL35MQ25	Percent mapped L35MQ25	Target L35MQ25	Unique on target L35MQ25	average_dups	singletons
Chagyrskaya07	16409	98683	0.01	61.64	4817	30101	0	61.97	45.5 [44.1-47.0]	55.1 [53.2-57.1]	48.8 [43.8-53.9]	56.0 [50.6-61.4]	30	Sodium hypochlorite	257000000	E3660	R9878	no	160706_SN7001204_0523_AHJLV3BCXX_R_PEdi_L5727_37_1_lane1	13423553	12767237	12764909	9397303	1231059	974507	10.37	16759	16409	1.02	16067
Chagyrskaya07	17238	105752	0.02	61.66	5021	31556	0	61.92	43.9 [42.5-45.4]	54.0 [52.1-55.9]	39.3 [34.3-44.6]	46.9 [41.1-52.7]	30	Sodium hypochlorite	257000000	E3660	R9878	no	160706_SN7001204_0523_AHJLV3BCXX_R_PEdi_L5727_37_1_lane2	13864920	13192488	13190233	9725688	1276905	1011627	10.402	17625	17238	1.02	16855
Chagyrskaya07	16663	101643	0.01	61.65	4895	31379	0	61.96	45.2 [43.7-46.6]	54.6 [52.6-56.6]	41.7 [36.5-47.0]	52.1 [46.1-58.0]	30	Sodium hypochlorite	257000000	E3660	R9878	no	160706_SN7001204_0524_BHJMCHBCXX_R_PEdi_L5727_37_2_lane1	13427157	12845057	12842746	9428508	1233907	976071	10.352	17015	16663	1.02	16318
Chagyrskaya07	16657	103495	0.01	61.4	4857	31519	0	61.66	45.9 [44.4-47.4]	54.8 [52.8-56.8]	42.4 [37.3-47.7]	51.9 [46.0-57.7]	30	Sodium hypochlorite	257000000	E3660	R9878	no	160706_SN7001204_0524_BHJMCHBCXX_R_PEdi_L5727_37_2_lane2	13513425	12920731	12918383	9469997	1235424	976891	10.316	16994	16657	1.02	16324
Chagyrskaya07	15494	97244	0.01	61.66	4550	32847	0	62.04	46.8 [45.3-48.3]	54.7 [52.7-56.8]	42.6 [37.3-48.2]	50.0 [44.0-56.0]	30	Sodium hypochlorite	257000000	E3660	R9878	no	160707_SN7001204_0525_AHJYJLBCXX_R_PEdi_L5727_37_3_lane1	12762197	12101882	12099623	8873450	1152828	911822	10.276	15791	15494	1.02	15203
Chagyrskaya07	15568	95919	0.01	61.75	4483	29131	0	62.52	44.3 [42.8-45.8]	54.9 [52.8-56.9]	44.6 [39.7-49.7]	58.5 [52.7-64.2]	30	Sodium hypochlorite	257000000	E3660	R9878	no	160707_SN7001204_0525_AHJYJLBCXX_R_PEdi_L5727_37_3_lane2	12790224	12119226	12116914	8888340	1154161	913417	10.277	15921	15568	1.02	15221
Chagyrskaya07	15296	95631	0.01	61.84	4470	29627	0	62.06	43.7 [42.2-45.2]	55.1 [53.0-57.1]	40.5 [35.4-45.8]	49.8 [43.9-55.7]	30	Sodium hypochlorite	257000000	E3660	R9878	no	160707_SN7001204_0526_BHJVM3BCXX_R_PEdi_L5727_37_4_lane1	12547814	11961618	11959419	8773570	1140733	902410	10.286	15637	15296	1.02	14963
Chagyrskaya07	15267	93202	0.01	61.81	4501	28036	0	62.26	45.0 [43.4-46.5]	56.9 [54.9-58.9]	41.1 [36.0-46.3]	56.1 [50.0-62.1]	30	Sodium hypochlorite	257000000	E3660	R9878	no	160707_SN7001204_0526_BHJVM3BCXX_R_PEdi_L5727_37_4_lane2	12657779	12059859	12057625	8836961	1146044	906191	10.255	15616	15267	1.02	14925
Chagyrskaya07	13858	86847	0.01	61.38	4035	25691	0	61.92	45.9 [44.3-47.5]	53.4 [51.3-55.6]	43.6 [38.1-49.3]	53.9 [47.6-60.2]	30	Sodium hypochlorite	257000000	E3660	R9878	no	160708_SN7001204_0527_AHJLJYBCXX_R_PEdi_L5727_37_5_lane1	11392369	10810072	10807969	7909823	1027041	811913	10.265	14111	13858	1.02	13614
Chagyrskaya07	14095	85846	0.01	61.64	4140	27885	0	62.46	45.2 [43.6-46.8]	57.0 [54.8-59.1]	46.4 [40.8-52.0]	57.2 [50.9-63.3]	30	Sodium hypochlorite	257000000	E3660	R9878	no	160708_SN7001204_0527_AHJLJYBCXX_R_PEdi_L5727_37_5_lane2	11651331	11055128	11053076	8096998	1052207	831718	10.272	14357	14095	1.02	13837
Chagyrskaya07	14257	88623	0.01	61.56	4161	25394	0	61.81	46.4 [44.8-48.0]	54.7 [52.6-56.8]	47.2 [41.8-52.5]	58.0 [52.1-63.8]	30	Sodium hypochlorite	257000000	E3660	R9878	no	160708_SN7001204_0528_BHJL5LBCXX_R_PEdi_L5727_37_6_lane1	11742408	11155940	11153795	8168549	1057479	836726	10.243	14564	14257	1.02	13957
Chagyrskaya07	14026	90329	0.01	61.65	4047	26378	0	61.71	45.2 [43.5-46.8]	54.9 [52.8-57.1]	44.0 [38.6-49.5]	54.0 [47.9-60.1]	30	Sodium hypochlorite	257000000	E3660	R9878	no	160708_SN7001204_0528_BHJL5LBCXX_R_PEdi_L5727_37_6_lane2	11568913	10980235	10978243	8028131	1039261	821462	10.232	14271	14026	1.02	13786
Chagyrskaya07	13844	87580	0.01	61.66	4056	26367	0	62.27	43.7 [42.2-45.3]	53.7 [51.5-55.9]	40.1 [34.7-45.6]	50.0 [43.8-56.2]	30	Sodium hypochlorite	257000000	E3660	R9878	no	160711_SN7001204_0529_AHJW2JBCXX_R_PEdi_L5727_37_7_lane1	11516439	10926529	10924486	7996478	1038925	820819	10.265	14127	13844	1.02	13562
Chagyrskaya07	14383	88730	0.01	61.3	4207	28194	0	61.72	44.9 [43.4-46.5]	55.0 [52.8-57.1]	41.6 [36.1-47.2]	50.8 [44.5-57.0]	30	Sodium hypochlorite	257000000	E3660	R9878	no	160711_SN7001204_0529_AHJW2JBCXX_R_PEdi_L5727_37_7_lane2	11715218	11120570	11118524	8153742	1059804	838334	10.282	14666	14383	1.02	14103
Chagyrskaya07	13963	86115	0.01	61.52	4087	26277	0	61.87	44.7 [43.1-46.3]	55.4 [53.2-57.5]	39.2 [33.8-44.8]	52.1 [45.6-58.6]	30	Sodium hypochlorite	257000000	E3660	R9878	no	160711_SN7001204_0530_BHJMM3BCXX_R_PEdi_L5727_37_8_lane1	11664426	11076086	11073951	8092451	1047905	828498	10.238	14261	13963	1.02	13666
Chagyrskaya07	13948	82386	0.01	61.57	4048	25605	0	61.72	44.5 [42.9-46.1]	54.1 [51.9-56.3]	45.1 [39.9-50.4]	58.8 [52.7-64.6]	30	Sodium hypochlorite	257000000	E3660	R9878	no	160711_SN7001204_0530_BHJMM3BCXX_R_PEdi_L5727_37_8_lane2	11605343	11016300	11014284	8047513	1042268	824558	10.246	14231	13948	1.02	13671
Chagyrskaya07	13712	85903	0.01	61.9	4065	27500	0	62.17	44.6 [43.0-46.2]	54.1 [51.9-56.3]	42.3 [36.8-47.9]	55.8 [49.3-62.2]	30	Sodium hypochlorite	257000000	E3660	R9878	no	160712_SN7001204_0532_BHJW5VBCXX_R_PEdi_L5727_37_9_lane1	11328749	10764675	10762599	7878884	1023480	809793	10.278	13984	13712	1.02	13446
Chagyrskaya07	13705	86164	0.01	61.52	4067	26519	0	61.66	45.4 [43.8-47.0]	55.1 [53.0-57.3]	44.3 [39.0-49.8]	56.0 [49.8-62.1]	30	Sodium hypochlorite	257000000	E3660	R9878	no	160712_SN7001204_0532_BHJW5VBCXX_R_PEdi_L5727_37_9_lane2	11212815	10648727	10646739	7786788	1008427	797562	10.243	13947	13705	1.02	13464
Chagyrskaya07	10879	66770	0.01	61.93	3236	20477	0	62.32	45.0 [43.2-46.9]	55.2 [52.8-57.7]	41.5 [35.4-47.8]	52.8 [45.6-59.9]	30	Sodium hypochlorite	257000000	E3660	R9878	no	160715_SN7001204_0533_AHJWF7BCXX_R_PEdi_D5399_L5727_37_10_lane2	8886794	8413844	8412206	6186129	799240	632218	10.22	11052	10879	1.02	10707
Chagyrskaya07	22366	133371	0.02	62.57	6660	41663	0.01	63.11	45.8 [44.5-47.0]	56.1 [54.4-57.8]	43.1 [38.8-47.4]	52.1 [47.3-56.8]	30	Sodium hypochlorite	301000000	E3660	R9879	no	160706_SN7001204_0523_AHJLV3BCXX_R_PEdi_L5727_37_1_lane1	18413644	17621503	17617208	12756474	1652492	1305595	10.235	23048	22366	1.03	21702
Chagyrskaya07	23134	139520	0.02	62.29	6718	41606	0.01	62.21	45.4 [44.2-46.7]	53.7 [52.0-55.4]	42.9 [38.6-47.4]	51.9 [47.0-56.8]	30	Sodium hypochlorite	301000000	E3660	R9879	no	160706_SN7001204_0523_AHJLV3BCXX_R_PEdi_L5727_37_1_lane2	19097392	18281290	18276668	13256387	1718283	1358562	10.248	23870	23134	1.03	22413
Chagyrskaya07	22742	135249	0.02	62.32	6746	40811	0.01	62.72	45.2 [44.0-46.5]	54.4 [52.7-56.1]	41.7 [37.4-46.1]	51.8 [46.9-56.7]	30	Sodium hypochlorite	301000000	E3660	R9879	no	160706_SN7001204_0524_BHJMCHBCXX_R_PEdi_L5727_37_2_lane1	18809719	18017041	18012503	13034016	1682845	1329743	10.202	23416	22742	1.03	22082
Chagyrskaya07	22586	132613	0.02	62.27	6519	40753	0.01	62.55	44.0 [42.8-45.3]	54.7 [53.0-56.4]	39.6 [35.2-44.1]	50.9 [45.8-56.0]	30	Sodium hypochlorite	301000000	E3660	R9879	no	160706_SN7001204_0524_BHJMCHBCXX_R_PEdi_L5727_37_2_lane2	18812349	18018979	18014349	13019836	1679163	1326248	10.186	23301	22586	1.03	21891
Chagyrskaya07	20580	125395	0.02	62.21	6073	38753	0.01	62.88	44.8 [43.4-46.1]	56.1 [54.3-57.9]	42.7 [38.2-47.2]	55.7 [50.5-60.8]	30	Sodium hypochlorite	301000000	E3660	R9879	no	160707_SN7001204_0525_AHJYJLBCXX_R_PEdi_L5727_37_3_lane1	17275784	16511243	16506914	11892776	1527573	1207093	10.15	21189	20580	1.03	19989
Chagyrskaya07	20495	125531	0.02	62.29	6016	39250	0.01	62.36	45.9 [44.6-47.2]	55.2 [53.5-57.0]	42.1 [37.6-46.8]	53.6 [48.3-58.9]	30	Sodium hypochlorite	301000000	E3660	R9879	no	160707_SN7001204_0525_AHJYJLBCXX_R_PEdi_L5727_37_3_lane2	17279849	16513807	16509498	11906940	1529382	1208317	10.148	21060	20495	1.03	19940
Chagyrskaya07	20648	128631	0.02	62.3	6003	38943	0.01	62.45	45.1 [43.7-46.4]	55.5 [53.7-57.3]	41.5 [36.9-46.3]	53.8 [48.4-59.2]	30	Sodium hypochlorite	301000000	E3660	R9879	no	160707_SN7001204_0526_BHJVM3BCXX_R_PEdi_L5727_37_4_lane1	17251445	16513233	16508949	11922345	1532590	1210790	10.156	21217	20648	1.03	20093
Chagyrskaya07	20629	124436	0.02	62.19	6063	38231	0.01	62.5	45.0 [43.6-46.3]	54.9 [53.1-56.7]	42.7 [38.0-47.4]	49.6 [44.5-54.7]	30	Sodium hypochlorite	301000000	E3660	R9879	no	160707_SN7001204_0526_BHJVM3BCXX_R_PEdi_L5727_37_4_lane2	17276114	16537625	16533380	11925743	1528653	1208414	10.133	21208	20629	1.03	20065
Chagyrskaya07	18335	112168	0.02	61.88	5433	34611	0	62.02	45.9 [44.5-47.3]	56.1 [54.2-58.0]	37.9 [33.0-42.9]	46.2 [40.7-51.9]	30	Sodium hypochlorite	301000000	E3660	R9879	no	160708_SN7001204_0527_AHJLJYBCXX_R_PEdi_L5727_37_5_lane1	15272301	14599458	14595689	10500135	1343206	1060991	10.105	18804	18335	1.03	17872
Chagyrskaya07	18820	115302	0.02	62.25	5426	36711	0.01	62.87	45.3 [43.9-46.7]	54.5 [52.7-56.4]	46.4 [41.4-51.5]	52.9 [47.5-58.3]	30	Sodium hypochlorite	301000000	E3660	R9879	no	160708_SN7001204_0527_AHJLJYBCXX_R_PEdi_L5727_37_5_lane2	15715695	15025447	15021610	10816640	1386122	1094793	10.121	19308	18820	1.03	18342
Chagyrskaya07	18854	116022	0.02	62.12	5471	35248	0	62.77	45.3 [43.9-46.7]	54.9 [53.1-56.8]	44.2 [39.4-49.1]	53.3 [47.9-58.6]	30	Sodium hypochlorite	301000000	E3660	R9879	no	160708_SN7001204_0528_BHJL5LBCXX_R_PEdi_L5727_37_6_lane1	15967407	15275688	15271735	11010138	1411975	1114684	10.124	19331	18854	1.03	18382
Chagyrskaya07	18557	111457	0.02	62.17	5492	33133	0	62.76	45.4 [44.0-46.8]	56.0 [54.0-57.8]	43.2 [38.4-48.2]	53.2 [47.6-58.6]	30	Sodium hypochlorite	301000000	E3660	R9879	no	160708_SN7001204_0528_BHJL5LBCXX_R_PEdi_L5727_37_6_lane2	15611724	14932448	14928488	10749846	1376155	1086492	10.107	19053	18557	1.03	18075
Chagyrskaya07	18601	113619	0.02	62.18	5423	33989	0	62.82	45.1 [43.7-46.5]	55.6 [53.7-57.5]	43.5 [38.4-48.6]	52.9 [47.2-58.5]	30	Sodium hypochlorite	301000000	E3660	R9879	no	160711_SN7001204_0529_AHJW2JBCXX_R_PEdi_L5727_37_7_lane1	15541460	14863673	14859780	10700161	1370617	1081933	10.111	19057	18601	1.02	18153
Chagyrskaya07	18960	113628	0.02	62.39	5572	34557	0	62.65	45.5 [44.1-46.9]	54.4 [52.5-56.3]	45.0 [40.2-49.8]	56.8 [51.4-62.1]	30	Sodium hypochlorite	301000000	E3660	R9879	no	160711_SN7001204_0529_AHJW2JBCXX_R_PEdi_L5727_37_7_lane2	15877035	15186533	15182646	10948195	1405093	1110135	10.14	19466	18960	1.03	18465
Chagyrskaya07	18943	114295	0.02	62.22	5597	35949	0	62.57	45.0 [43.6-46.4]	54.1 [52.3-56.0]	42.3 [37.6-47.1]	49.5 [44.3-54.7]	30	Sodium hypochlorite	301000000	E3660	R9879	no	160711_SN7001204_0530_BHJMM3BCXX_R_PEdi_L5727_37_8_lane1	15873103	15182413	15178504	10932647	1399552	1105346	10.111	19436	18943	1.03	18459
Chagyrskaya07	18656	114945	0.02	62.18	5437	33081	0	62.73	45.5 [44.1-46.9]	55.8 [54.0-57.7]	39.3 [34.6-44.1]	50.9 [45.4-56.4]	30	Sodium hypochlorite	301000000	E3660	R9879	no	160711_SN7001204_0530_BHJMM3BCXX_R_PEdi_L5727_37_8_lane2	15725078	15040007	15036063	10815659	1384173	1093399	10.109	19163	18656	1.03	18159
Chagyrskaya07	18599	113049	0.02	62.42	5382	33654	0	62.84	44.5 [43.1-45.9]	54.7 [52.8-56.6]	40.9 [36.2-45.8]	51.0 [45.6-56.4]	30	Sodium hypochlorite	301000000	E3660	R9879	no	160712_SN7001204_0532_BHJW5VBCXX_R_PEdi_L5727_37_9_lane1	15431747	14766560	14762765	10649308	1367043	1080536	10.147	19076	18599	1.03	18124
Chagyrskaya07	17926	111289	0.02	62.2	5327	36126	0.01	62.51	45.0 [43.5-46.4]	56.7 [54.8-58.6]	41.8 [37.2-46.5]	52.1 [46.8-57.4]	30	Sodium hypochlorite	301000000	E3660	R9879	no	160712_SN7001204_0532_BHJW5VBCXX_R_PEdi_L5727_37_9_lane2	15177466	14522410	14518574	10459398	1338667	1057066	10.106	18368	17926	1.02	17493
Chagyrskaya07	14801	92733	0.01	62.45	4254	29398	0	63.22	44.6 [43.1-46.2]	52.8 [50.7-54.9]	40.7 [35.4-46.1]	50.4 [44.3-56.4]	30	Sodium hypochlorite	301000000	E3660	R9879	no	160715_SN7001204_0533_AHJWF7BCXX_R_PEdi_D5399_L5727_37_10_lane2	12263504	11714195	11711080	8444976	1079314	852387	10.093	15125	14801	1.02	14484
Chagyrskaya07	75530	436737	0.07	64.1	21099	124034	0.02	64.1	47.3 [46.6-47.9]	35.3 [34.5-36.0]	46.0 [43.4-48.6]	33.3 [31.2-35.4]	30	Sodium hypochlorite	317000000	E3660	G8326	yes	180103_D00829_0108_BCC4T9ANXX_PEdi_MG_SN_JR_lane3	51658896	50915226	50914740	36886463	5526887	4425668	11.998	79783	75530	1.06	71442
Chagyrskaya07	74685	432630	0.07	64.35	20663	126565	0.02	64.33	47.6 [46.9-48.3]	34.6 [33.9-35.4]	46.4 [43.8-49.1]	33.6 [31.4-35.8]	30	Sodium hypochlorite	317000000	E3660	G8326	yes	180103_D00829_0108_BCC4T9ANXX_PEdi_MG_SN_JR_lane1	51214769	50446334	50445862	36615108	5507318	4411101	12.047	78992	74685	1.06	70570
Chagyrskaya07	76111	442625	0.07	64.33	21012	130031	0.02	64.47	47.0 [46.3-47.7]	35.4 [34.7-36.2]	43.9 [41.4-46.5]	34.0 [31.9-36.2]	30	Sodium hypochlorite	317000000	E3660	G8326	yes	180103_D00829_0108_BCC4T9ANXX_PEdi_MG_SN_JR_lane2	52182563	51424048	51423575	37297556	5595938	4481470	12.015	80619	76111	1.06	71775
Chagyrskaya07	74680	436991	0.07	64.23	20737	126060	0.02	64.25	47.0 [46.3-47.7]	35.8 [35.1-36.6]	43.9 [41.4-46.5]	34.7 [32.6-36.9]	30	Sodium hypochlorite	317000000	E3660	G8326	yes	180308_D00829_0126_ACBPDBANXX_PEdi_MG_M1021_lane1	51386174	50636222	50635729	36522800	5500004	4404570	12.06	78978	74680	1.06	70559
Chagyrskaya07	74644	434351	0.07	64.17	20656	123616	0.02	64.22	48.2 [47.5-48.9]	34.8 [34.0-35.6]	45.9 [43.3-48.5]	32.9 [30.8-35.0]	30	Sodium hypochlorite	317000000	E3660	G8326	yes	180308_D00829_0126_ACBPDBANXX_PEdi_MG_M1021_lane2	51771420	51024103	51023587	36803249	5530319	4428555	12.033	78985	74644	1.06	70452
Chagyrskaya07	74642	436440	0.07	64.14	20791	131417	0.02	64.19	47.5 [46.8-48.2]	35.2 [34.5-36.0]	44.6 [42.0-47.2]	33.8 [31.7-36.0]	30	Sodium hypochlorite	317000000	E3660	G8326	yes	180308_D00829_0126_ACBPDBANXX_PEdi_MG_M1021_lane8	51827932	51079716	51079270	36825559	5496610	4402984	11.956	78896	74642	1.06	70561
Chagyrskaya07	75169	433969	0.07	64.33	20698	127194	0.02	64.55	47.6 [46.9-48.3]	35.0 [34.2-35.7]	46.1 [43.5-48.8]	33.7 [31.6-35.9]	30	Sodium hypochlorite	317000000	E3660	G8326	yes	180308_D00829_0126_ACBPDBANXX_PEdi_MG_M1021_lane7	51878830	51136108	51135581	36895736	5507225	4411769	11.957	79537	75169	1.06	70971
Chagyrskaya07	74804	432487	0.07	64.37	20751	126718	0.02	64.3	47.9 [47.2-48.6]	35.3 [34.5-36.1]	46.1 [43.5-48.7]	33.5 [31.4-35.6]	30	Sodium hypochlorite	317000000	E3660	G8326	yes	180308_D00829_0126_ACBPDBANXX_PEdi_MG_M1021_lane3	51414202	50673855	50673314	36543298	5486355	4392977	12.021	79056	74804	1.06	70727
Chagyrskaya07	74989	440230	0.07	64.27	20744	127800	0.02	64.55	47.2 [46.5-47.9]	35.4 [34.6-36.2]	44.1 [41.5-46.8]	33.2 [31.0-35.4]	30	Sodium hypochlorite	317000000	E3660	G8326	yes	180308_D00829_0126_ACBPDBANXX_PEdi_MG_M1021_lane6	52071124	51329041	51328537	37006810	5521789	4422388	11.95	79386	74989	1.06	70776
Chagyrskaya07	74968	434669	0.07	64.26	20817	127171	0.02	64.42	47.4 [46.7-48.1]	35.8 [35.1-36.6]	45.2 [42.6-47.8]	33.6 [31.4-35.7]	30	Sodium hypochlorite	317000000	E3660	G8326	yes	180308_D00829_0126_ACBPDBANXX_PEdi_MG_M1021_lane4	52357530	51607893	51607359	37211743	5557787	4449988	11.959	79232	74968	1.06	70892
Chagyrskaya07	74756	432651	0.07	64.09	20614	128187	0.02	64.14	47.2 [46.5-47.9]	35.1 [34.3-35.9]	47.3 [44.7-50.0]	35.2 [33.0-37.3]	30	Sodium hypochlorite	317000000	E3660	G8326	yes	180308_D00829_0126_ACBPDBANXX_PEdi_MG_M1021_lane5	51953550	51214791	51214292	36919893	5528816	4428808	11.996	79042	74756	1.06	70654
Chagyrskaya07	62016	357944	0.06	63.11	17041	100483	0.02	63.01	44.5 [43.7-45.2]	35.7 [34.8-36.5]	42.9 [40.2-45.8]	32.9 [30.7-35.3]	30	Sodium hypochlorite	361000000	E3660	G8327	yes	180103_D00829_0108_BCC4T9ANXX_PEdi_MG_SN_JR_lane3	45011018	44419806	44419423	33039915	4590187	3661285	11.081	64778	62016	1.04	59363
Chagyrskaya07	62025	359510	0.06	63.24	17087	102769	0.02	63.3	44.3 [43.5-45.0]	35.7 [34.8-36.5]	43.3 [40.5-46.1]	34.0 [31.7-36.4]	30	Sodium hypochlorite	361000000	E3660	G8327	yes	180103_D00829_0108_BCC4T9ANXX_PEdi_MG_SN_JR_lane1	45055398	44442752	44442391	33110397	4618817	3683668	11.125	64904	62025	1.05	59244
Chagyrskaya07	63225	369436	0.06	63.46	17442	107925	0.02	63.51	43.8 [43.1-44.6]	35.4 [34.5-36.2]	41.9 [39.2-44.6]	34.0 [31.7-36.4]	30	Sodium hypochlorite	361000000	E3660	G8327	yes	180103_D00829_0108_BCC4T9ANXX_PEdi_MG_SN_JR_lane2	45626866	45025068	45024688	33523296	4670449	3724586	11.11	66188	63225	1.05	60357
Chagyrskaya07	63222	372666	0.06	62.96	17475	109609	0.02	62.94	44.7 [44.0-45.5]	35.3 [34.5-36.1]	42.4 [39.6-45.2]	32.7 [30.4-35.1]	30	Sodium hypochlorite	361000000	E3660	G8327	yes	180308_D00829_0126_ACBPDBANXX_PEdi_MG_M1021_lane1	45972359	45344051	45343636	33588296	4715783	3761647	11.199	65978	63222	1.04	60540
Chagyrskaya07	63343	366655	0.06	63.04	17291	106451	0.02	63.13	44.4 [43.7-45.2]	34.3 [33.5-35.1]	42.2 [39.4-45.0]	31.0 [28.8-33.3]	30	Sodium hypochlorite	361000000	E3660	G8327	yes	180308_D00829_0126_ACBPDBANXX_PEdi_MG_M1021_lane2	45965445	45351829	45351399	33593258	4709505	3756318	11.182	66295	63343	1.05	60503
Chagyrskaya07	63563	374765	0.06	63.09	17500	106567	0.02	63.35	44.9 [44.2-45.6]	34.5 [33.7-35.4]	40.4 [37.6-43.2]	31.1 [28.8-33.4]	30	Sodium hypochlorite	361000000	E3660	G8327	yes	180308_D00829_0126_ACBPDBANXX_PEdi_MG_M1021_lane8	46278906	45659330	45658971	33803234	4719859	3763239	11.133	66438	63563	1.05	60778
Chagyrskaya07	62823	362830	0.06	63	17335	106315	0.02	62.9	45.1 [44.3-45.8]	35.6 [34.7-36.4]	43.6 [40.9-46.3]	34.3 [32.0-36.6]	30	Sodium hypochlorite	361000000	E3660	G8327	yes	180308_D00829_0126_ACBPDBANXX_PEdi_MG_M1021_lane7	46147596	45543800	45543379	33741399	4704073	3750348	11.115	65807	62823	1.05	59955
Chagyrskaya07	62888	374889	0.06	62.97	17250	108227	0.02	63.07	44.5 [43.8-45.2]	35.3 [34.4-36.1]	44.4 [41.6-47.2]	33.8 [31.5-36.1]	30	Sodium hypochlorite	361000000	E3660	G8327	yes	180308_D00829_0126_ACBPDBANXX_PEdi_MG_M1021_lane3	45884622	45277386	45276991	33523479	4700905	3748642	11.182	65838	62888	1.05	60031
Chagyrskaya07	63751	372477	0.06	63.23	17551	107222	0.02	63.4	45.6 [44.8-46.3]	34.7 [33.8-35.5]	44.2 [41.4-47.1]	33.0 [30.7-35.4]	30	Sodium hypochlorite	361000000	E3660	G8327	yes	180308_D00829_0126_ACBPDBANXX_PEdi_MG_M1021_lane6	46409140	45805680	45805302	33907465	4735662	3775923	11.136	66780	63751	1.05	60824
Chagyrskaya07	63688	374029	0.06	63.07	17504	107087	0.02	63.25	44.8 [44.1-45.6]	34.6 [33.7-35.4]	41.8 [38.9-44.6]	31.1 [28.8-33.5]	30	Sodium hypochlorite	361000000	E3660	G8327	yes	180308_D00829_0126_ACBPDBANXX_PEdi_MG_M1021_lane4	46776919	46162516	46162110	34172545	4781189	3811515	11.154	66685	63688	1.05	60801
Chagyrskaya07	64108	372844	0.06	63.11	17721	110464	0.02	63.3	45.2 [44.5-45.9]	35.6 [34.8-36.5]	42.1 [39.4-44.9]	34.1 [31.7-36.4]	30	Sodium hypochlorite	361000000	E3660	G8327	yes	180308_D00829_0126_ACBPDBANXX_PEdi_MG_M1021_lane5	46306036	45703880	45703489	33828454	4738303	3779035	11.171	67064	64108	1.05	61240
Chagyrskaya07	48727	290337	0.04	62.2	13719	87261	0.01	62.06	47.2 [46.3-48.0]	35.8 [34.9-36.8]	46.9 [43.7-50.1]	35.1 [32.5-37.8]	30	Sodium hypochlorite	326000000	E3660	G8328	yes	180103_D00829_0108_BCC4T9ANXX_PEdi_MG_SN_JR_lane3	38231120	37681122	37680694	26482507	3629423	2879694	10.874	50431	48727	1.03	47071
Chagyrskaya07	48698	287943	0.04	62.23	13562	84707	0.01	62.28	47.5 [46.6-48.4]	35.5 [34.6-36.5]	43.8 [40.5-47.1]	32.4 [29.7-35.1]	30	Sodium hypochlorite	326000000	E3660	G8328	yes	180103_D00829_0108_BCC4T9ANXX_PEdi_MG_SN_JR_lane1	37745582	37181094	37180711	26224085	3604883	2860890	10.909	50386	48698	1.03	47054
Chagyrskaya07	49722	290421	0.04	62.33	13830	84424	0.01	62.42	47.2 [46.4-48.1]	35.0 [34.1-35.9]	45.0 [41.8-48.2]	34.4 [31.7-37.1]	30	Sodium hypochlorite	326000000	E3660	G8328	yes	180103_D00829_0108_BCC4T9ANXX_PEdi_MG_SN_JR_lane2	38606930	38044394	38043988	26783402	3675485	2918225	10.896	51464	49722	1.04	48025
Chagyrskaya07	49116	291408	0.04	62.22	13780	86245	0.01	62.5	47.3 [46.4-48.1]	35.3 [34.4-36.2]	43.9 [40.7-47.0]	33.8 [31.2-36.5]	30	Sodium hypochlorite	326000000	E3660	G8328	yes	180308_D00829_0126_ACBPDBANXX_PEdi_MG_M1021_lane1	39018808	38434219	38433758	26807578	3685095	2925885	10.914	50866	49116	1.04	47417
Chagyrskaya07	49140	294070	0.05	62.29	13581	83786	0.01	62.42	46.4 [45.6-47.3]	35.6 [34.7-36.6]	44.8 [41.5-48.0]	32.0 [29.5-34.6]	30	Sodium hypochlorite	326000000	E3660	G8328	yes	180308_D00829_0126_ACBPDBANXX_PEdi_MG_M1021_lane2	39151873	38559015	38558592	26898954	3694376	2934268	10.908	50928	49140	1.04	47405
Chagyrskaya07	49295	287430	0.04	62.17	13709	83432	0.01	62.13	46.4 [45.5-47.2]	35.7 [34.8-36.7]	44.5 [41.3-47.9]	33.7 [31.0-36.5]	30	Sodium hypochlorite	326000000	E3660	G8328	yes	180308_D00829_0126_ACBPDBANXX_PEdi_MG_M1021_lane8	39480362	38881673	38881253	27083229	3693167	2932279	10.827	51085	49295	1.04	47558
Chagyrskaya07	49108	286121	0.04	62.26	13546	85444	0.01	62.58	46.6 [45.7-47.5]	34.7 [33.8-35.6]	44.4 [41.1-47.7]	33.3 [30.6-36.1]	30	Sodium hypochlorite	326000000	E3660	G8328	yes	180308_D00829_0126_ACBPDBANXX_PEdi_MG_M1021_lane7	39366003	38774750	38774326	27042165	3687777	2928076	10.828	50974	49108	1.04	47291
Chagyrskaya07	49216	293708	0.04	62.27	13618	87519	0.01	62.56	46.4 [45.5-47.2]	35.2 [34.2-36.1]	44.1 [41.0-47.3]	33.4 [30.8-36.0]	30	Sodium hypochlorite	326000000	E3660	G8328	yes	180308_D00829_0126_ACBPDBANXX_PEdi_MG_M1021_lane3	39167860	38576142	38575680	26879405	3685615	2926579	10.888	50996	49216	1.04	47483
Chagyrskaya07	49668	295663	0.05	62.28	13856	86023	0.01	62.42	46.9 [46.1-47.8]	35.6 [34.7-36.6]	45.3 [42.2-48.4]	35.1 [32.6-37.8]	30	Sodium hypochlorite	326000000	E3660	G8328	yes	180308_D00829_0126_ACBPDBANXX_PEdi_MG_M1021_lane6	39738792	39145419	39145003	27249642	3714867	2948369	10.82	51446	49668	1.04	47935
Chagyrskaya07	49865	298660	0.05	62.14	13989	88927	0.01	62.08	46.8 [46.0-47.7]	36.2 [35.3-37.2]	43.9 [40.9-47.0]	35.2 [32.6-37.9]	30	Sodium hypochlorite	326000000	E3660	G8328	yes	180308_D00829_0126_ACBPDBANXX_PEdi_MG_M1021_lane4	40146954	39545839	39545415	27520415	3754884	2978663	10.823	51725	49865	1.04	48059
Chagyrskaya07	49777	288832	0.04	62.19	13915	85641	0.01	62.17	46.0 [45.2-46.9]	35.8 [34.9-36.8]	43.6 [40.5-46.8]	34.3 [31.7-37.0]	30	Sodium hypochlorite	326000000	E3660	G8328	yes	180308_D00829_0126_ACBPDBANXX_PEdi_MG_M1021_lane5	39676111	39083543	39083096	27199186	3720914	2952379	10.855	51588	49777	1.04	48031
Chagyrskaya07	49216	291861	0.04	64.01	13862	87630	0.01	63.69	48.8 [47.9-49.6]	37.4 [36.5-38.4]	47.3 [44.1-50.4]	35.0 [32.4-37.6]	30	Sodium hypochlorite	268000000	E3660	G7334	yes	180103_D00829_0108_BCC4T9ANXX_PEdi_MG_SN_JR_lane3	30751425	30203705	30203515	23747806	3569927	2857889	12.034	51023	49216	1.04	47475
Chagyrskaya07	49816	294236	0.04	64.18	14101	89363	0.01	64.05	48.7 [47.8-49.5]	36.1 [35.2-37.0]	46.1 [42.9-49.3]	34.6 [32.0-37.2]	30	Sodium hypochlorite	268000000	E3660	G7334	yes	180103_D00829_0108_BCC4T9ANXX_PEdi_MG_SN_JR_lane2	30938321	30359530	30359366	23900687	3604489	2886723	12.078	51706	49816	1.04	47969
Chagyrskaya07	52992	314158	0.05	64.13	14960	89615	0.01	64.14	47.9 [47.1-48.8]	36.6 [35.6-37.5]	44.2 [41.2-47.3]	33.5 [31.0-36.1]	30	Sodium hypochlorite	268000000	E3660	G7334	yes	180308_D00829_0126_ACBPDBANXX_PEdi_MG_M1021_lane1	33362744	32720624	32720396	25556274	3846534	3081891	12.059	55033	52992	1.04	51019
Chagyrskaya07	52316	308221	0.05	63.95	14631	90161	0.01	63.89	47.5 [46.7-48.4]	37.0 [36.1-37.9]	45.4 [42.3-48.5]	35.8 [33.2-38.5]	30	Sodium hypochlorite	268000000	E3660	G7334	yes	180308_D00829_0126_ACBPDBANXX_PEdi_MG_M1021_lane2	33413660	32737937	32737733	25567476	3844241	3078356	12.04	54433	52316	1.04	50256
Chagyrskaya07	53057	314170	0.05	63.74	14824	93974	0.01	63.65	47.7 [46.9-48.5]	36.6 [35.6-37.5]	47.2 [44.1-50.3]	35.0 [32.5-37.6]	30	Sodium hypochlorite	268000000	E3660	G7334	yes	180308_D00829_0126_ACBPDBANXX_PEdi_MG_M1021_lane8	33878489	33208198	33207974	25908310	3871995	3100939	11.969	55108	53057	1.04	51055
Chagyrskaya07	53283	313045	0.05	63.87	14969	93657	0.01	63.8	47.6 [46.8-48.4]	36.7 [35.8-37.6]	42.6 [39.6-45.6]	33.2 [30.7-35.8]	30	Sodium hypochlorite	268000000	E3660	G7334	yes	180308_D00829_0126_ACBPDBANXX_PEdi_MG_M1021_lane7	33851916	33173623	33173389	25891267	3862227	3093265	11.947	55373	53283	1.04	51255
Chagyrskaya07	52977	309000	0.05	63.78	14846	91034	0.01	63.7	48.0 [47.2-48.8]	35.9 [35.0-36.8]	47.6 [44.5-50.8]	34.3 [31.8-36.9]	30	Sodium hypochlorite	268000000	E3660	G7334	yes	180308_D00829_0126_ACBPDBANXX_PEdi_MG_M1021_lane3	33656535	32976313	32976100	25726334	3861854	3092738	12.022	55023	52977	1.04	50988
Chagyrskaya07	53580	317811	0.05	63.84	14903	95431	0.01	63.62	47.4 [46.6-48.2]	35.7 [34.8-36.6]	45.2 [42.1-48.3]	33.4 [30.9-36.0]	30	Sodium hypochlorite	268000000	E3660	G7334	yes	180308_D00829_0126_ACBPDBANXX_PEdi_MG_M1021_lane6	34126669	33452621	33452404	26083314	3900892	3125109	11.981	55737	53580	1.04	51486
Chagyrskaya07	53875	318922	0.05	64.18	15078	94593	0.01	64.44	47.6 [46.7-48.4]	35.8 [34.9-36.7]	45.1 [42.0-48.1]	34.8 [32.3-37.4]	30	Sodium hypochlorite	268000000	E3660	G7334	yes	180308_D00829_0126_ACBPDBANXX_PEdi_MG_M1021_lane4	34380426	33695604	33695372	26272797	3936072	3150703	11.992	55949	53875	1.04	51861
Chagyrskaya07	53466	317262	0.05	63.94	14939	92189	0.01	63.64	47.7 [46.9-48.5]	35.4 [34.5-36.3]	43.6 [40.5-46.8]	32.9 [30.3-35.5]	30	Sodium hypochlorite	268000000	E3660	G7334	yes	180308_D00829_0126_ACBPDBANXX_PEdi_MG_M1021_lane5	34071559	33397352	33397133	26037498	3904591	3127236	12.011	55633	53466	1.04	51361
Chagyrskaya07	50899	306634	0.05	61.97	14185	90512	0.01	61.89	44.8 [43.9-45.6]	35.3 [34.4-36.3]	42.6 [39.6-45.7]	32.1 [29.6-34.7]	30	Sodium hypochlorite	277000000	E3660	G7335	yes	180103_D00829_0108_BCC4T9ANXX_PEdi_MG_SN_JR_lane3	33044135	32594471	32594334	25772890	3803476	3026372	11.742	52744	50899	1.04	49091
Chagyrskaya07	52281	312890	0.05	62.02	14623	89800	0.01	62.18	44.2 [43.4-45.1]	35.7 [34.7-36.6]	41.2 [38.2-44.2]	33.4 [30.9-36.0]	30	Sodium hypochlorite	277000000	E3660	G7335	yes	180103_D00829_0108_BCC4T9ANXX_PEdi_MG_SN_JR_lane2	33687084	33219380	33219223	26280256	3883214	3091713	11.764	54197	52281	1.04	50412
Chagyrskaya07	52756	308943	0.05	61.85	14867	90869	0.01	61.87	44.2 [43.4-45.0]	36.6 [35.7-37.5]	40.9 [37.9-43.9]	32.6 [30.1-35.1]	30	Sodium hypochlorite	277000000	E3660	G7335	yes	180308_D00829_0126_ACBPDBANXX_PEdi_MG_M1021_lane1	34087549	33586065	33585929	26511081	3948080	3141411	11.849	54753	52756	1.04	50817
Chagyrskaya07	52563	309293	0.05	61.87	14657	90500	0.01	61.88	44.9 [44.1-45.7]	35.2 [34.3-36.1]	45.6 [42.6-48.7]	34.6 [32.1-37.2]	30	Sodium hypochlorite	277000000	E3660	G7335	yes	180308_D00829_0126_ACBPDBANXX_PEdi_MG_M1021_lane2	34304497	33807899	33807734	26685996	3951399	3144841	11.785	54539	52563	1.04	50634
Chagyrskaya07	52773	312296	0.05	61.88	14918	94656	0.01	61.87	45.7 [44.9-46.6]	35.8 [34.9-36.7]	43.2 [40.2-46.1]	33.0 [30.6-35.5]	30	Sodium hypochlorite	277000000	E3660	G7335	yes	180308_D00829_0126_ACBPDBANXX_PEdi_MG_M1021_lane8	34632964	34134332	34134133	26943355	3950138	3142158	11.662	54651	52773	1.04	50949
Chagyrskaya07	52761	312967	0.05	61.83	14864	91331	0.01	61.85	45.0 [44.2-45.8]	35.2 [34.3-36.1]	41.9 [38.9-44.9]	33.6 [31.0-36.2]	30	Sodium hypochlorite	277000000	E3660	G7335	yes	180308_D00829_0126_ACBPDBANXX_PEdi_MG_M1021_lane7	34377352	33896159	33895967	26768225	3929122	3128293	11.687	54665	52761	1.04	50904
Chagyrskaya07	51832	302438	0.05	62.05	14721	88001	0.01	62.05	45.3 [44.5-46.1]	35.7 [34.7-36.6]	40.5 [37.5-43.5]	32.6 [30.1-35.2]	30	Sodium hypochlorite	277000000	E3660	G7335	yes	180308_D00829_0126_ACBPDBANXX_PEdi_MG_M1021_lane3	34113160	33625019	33624848	26537546	3922189	3122034	11.765	53770	51832	1.04	49943
Chagyrskaya07	52831	309437	0.05	61.88	14940	91794	0.01	61.96	45.2 [44.4-46.0]	36.4 [35.5-37.4]	41.8 [38.9-44.8]	34.1 [31.6-36.7]	30	Sodium hypochlorite	277000000	E3660	G7335	yes	180308_D00829_0126_ACBPDBANXX_PEdi_MG_M1021_lane6	34830841	34356180	34356019	27129589	3966918	3154597	11.628	54738	52831	1.04	50972
Chagyrskaya07	53422	315810	0.05	61.8	14916	91705	0.01	61.87	45.0 [44.2-45.9]	36.3 [35.4-37.2]	43.8 [40.7-46.9]	33.5 [30.9-36.1]	30	Sodium hypochlorite	277000000	E3660	G7335	yes	180308_D00829_0126_ACBPDBANXX_PEdi_MG_M1021_lane4	35194312	34708597	34708432	27411500	4010271	3188394	11.632	55412	53422	1.04	51483
Chagyrskaya07	52990	311052	0.05	61.85	14960	90868	0.01	61.83	44.9 [44.1-45.7]	35.5 [34.6-36.4]	41.9 [38.9-44.9]	33.0 [30.5-35.6]	30	Sodium hypochlorite	277000000	E3660	G7335	yes	180308_D00829_0126_ACBPDBANXX_PEdi_MG_M1021_lane5	34627388	34151111	34150945	26960798	3962344	3150992	11.687	55030	52990	1.04	51006
Chagyrskaya07	39557	233723	0.03	61.58	11091	67142	0.01	61.54	47.4 [46.5-48.4]	35.7 [34.6-36.7]	44.5 [41.0-48.1]	34.9 [32.0-38.0]	30	Sodium hypochlorite	274000000	E3660	G7336	yes	180103_D00829_0108_BCC4T9ANXX_PEdi_MG_SN_JR_lane3	29608680	29226553	29226398	21629683	2959794	2345538	10.844	40932	39557	1.03	38215
Chagyrskaya07	39981	240349	0.04	61.55	11133	72349	0.01	61.46	47.4 [46.4-48.3]	34.7 [33.7-35.8]	41.9 [38.3-45.6]	30.0 [27.2-32.9]	30	Sodium hypochlorite	274000000	E3660	G7336	yes	180103_D00829_0108_BCC4T9ANXX_PEdi_MG_SN_JR_lane2	29875569	29485559	29485377	21844213	2999410	2377112	10.882	41360	39981	1.03	38625
Chagyrskaya07	39474	237904	0.04	61.46	11152	68953	0.01	61.65	47.4 [46.4-48.3]	35.9 [34.9-37.0]	43.7 [40.1-47.4]	31.7 [28.8-34.7]	30	Sodium hypochlorite	274000000	E3660	G7336	yes	180308_D00829_0126_ACBPDBANXX_PEdi_MG_M1021_lane1	29514156	29125885	29125717	21478448	2972053	2356701	10.972	40848	39474	1.03	38135
Chagyrskaya07	39774	234528	0.04	61.42	11267	69752	0.01	61.35	48.0 [47.1-49.0]	35.0 [34.0-36.0]	42.5 [39.0-46.0]	31.9 [29.1-34.9]	30	Sodium hypochlorite	274000000	E3660	G7336	yes	180308_D00829_0126_ACBPDBANXX_PEdi_MG_M1021_lane2	29873611	29479455	29479289	21745905	2996834	2375364	10.923	41094	39774	1.03	38478
Chagyrskaya07	39535	230581	0.03	61.46	11130	69128	0.01	61.36	47.5 [46.5-48.4]	35.4 [34.3-36.4]	43.0 [39.5-46.6]	33.4 [30.4-36.4]	30	Sodium hypochlorite	274000000	E3660	G7336	yes	180308_D00829_0126_ACBPDBANXX_PEdi_MG_M1021_lane8	29980074	29585212	29585025	21808356	2988191	2367461	10.856	40816	39535	1.03	38294
Chagyrskaya07	39555	229664	0.03	61.52	11113	66071	0.01	61.51	47.0 [46.0-48.0]	35.6 [34.5-36.6]	41.8 [38.3-45.4]	31.7 [28.8-34.6]	30	Sodium hypochlorite	274000000	E3660	G7336	yes	180308_D00829_0126_ACBPDBANXX_PEdi_MG_M1021_lane7	29869601	29475621	29475426	21748613	2974003	2357395	10.839	40838	39555	1.03	38302
Chagyrskaya07	39823	228831	0.03	61.58	11254	67343	0.01	61.19	47.2 [46.2-48.1]	35.4 [34.3-36.4]	41.7 [38.1-45.3]	31.6 [28.7-34.6]	30	Sodium hypochlorite	274000000	E3660	G7336	yes	180308_D00829_0126_ACBPDBANXX_PEdi_MG_M1021_lane3	29628594	29234236	29234053	21554555	2970355	2355749	10.929	41101	39823	1.03	38568
Chagyrskaya07	40199	241307	0.04	61.56	11365	71443	0.01	61.88	47.9 [47.0-48.9]	35.4 [34.4-36.5]	43.8 [40.1-47.4]	30.8 [28.1-33.7]	30	Sodium hypochlorite	274000000	E3660	G7336	yes	180308_D00829_0126_ACBPDBANXX_PEdi_MG_M1021_lane6	30293884	29896998	29896859	22033168	3011909	2386714	10.832	41524	40199	1.03	38902
Chagyrskaya07	40548	245804	0.04	61.54	11355	73232	0.01	61.61	46.7 [45.7-47.6]	35.6 [34.6-36.7]	45.3 [41.7-49.0]	32.9 [30.0-35.9]	30	Sodium hypochlorite	274000000	E3660	G7336	yes	180308_D00829_0126_ACBPDBANXX_PEdi_MG_M1021_lane4	30525443	30122665	30122477	22200943	3040807	2408451	10.848	41901	40548	1.03	39225
Chagyrskaya07	39883	235780	0.04	61.45	11224	70148	0.01	61.4	47.2 [46.2-48.1]	35.0 [33.9-36.0]	42.5 [38.8-46.3]	28.5 [25.8-31.4]	30	Sodium hypochlorite	274000000	E3660	G7336	yes	180308_D00829_0126_ACBPDBANXX_PEdi_MG_M1021_lane5	30128315	29733021	29732848	21911865	3005312	2382783	10.874	41253	39883	1.03	38560

## Sheet: Nuclear capture
			all reads Contamination	deam reads Contamination	All reads				Reads with deamination In first/last 3 positions				Substitution patterns		Conditional substitution patterns		Extraction info					Sequencing summary
name	indexedID	Reads To keep	Estimate [95% CI]	Estimate [95% CI]	n reads	Breath Coverage	Depth Coverage	mean read Length	n reads	Breath Coverage	Depth Coverage	mean read Length	5’ C-to-T (%) [95% CI]	3’ C-to-T (%) [95% CI]	5’ C-to-T (%) [95% CI]	3’ C-to-T (%) [95% CI]	mg Extracted	treatment	libmolecules	extractID	indexedID	runID	raw	and_merged	filter_passed	L35	mappedL35	mappedL35MQ25	Percent mapped L35MQ25	Target L35MQ25	Unique on target L35MQ25	average_dups	singletons
Chagyrskaya01	F3115	deam	34.09 [33.56-34.62]	2.73 [2.27-3.19]	536110	302311	0.8	66.13	90601	81478	0.13	58.75	26.0 [25.8-26.3]	20.4 [20.2-20.7]	36.4 [35.3-37.6]	29.3 [28.3-30.3]	20.7	-	23000000000	E5222	F3115	190807_D00829_0271_BH3JYHBCX3_R_PEdi_N4146_N4147_lane1	5318000	5201926	5201892	3838455	1630073	1599914	41.681	1302925	536110	2.43	291611
Chagyrskaya01	F8789	deam	32.03 [31.22-32.83]	1.03 [0.62-1.44]	218003	179774	0.32	61.91	41297	40464	0.06	54.62	30.3 [29.9-30.7]	21.7 [21.3-22.1]	39.3 [37.5-41.1]	29.3 [27.9-30.8]	20.5	Sodium hypochlorite	1890000000	E6497	F8789	190325_D00829_0237_AHY37HBCX2_R_PEdi_N3348_N3349_lane2	5721582	5607122	5607081	3924217	2014504	1977942	50.403	1584624	218003	7.27	66937
Chagyrskaya02	A25718	all	1.5 [1.46-1.53]	1.5 [1.38-1.61]	8273372	608926	12.59	77.4	777166	321533	1.18	75.13	13.7 [13.6-13.7]	12.3 [12.3-12.4]	15.6 [15.3-15.9]	13.9 [13.7-14.2]	5	-	27200000000	E15981	A25718	200727_D00829_0351_AHFMGFBCX3_R_PEdi_A38604_N7991_lane2	26626362	25586508	25586426	20373279	16740314	15901503	78.051	11910151	8273372	1.44	6051673
Chagyrskaya02	R5789	all	0.64 [0.54-0.74]	0.72 [0.4-1.03]	367098	262847	0.55	78.81	45273	44887	0.07	73.78	17.2 [17.0-17.4]	24.7 [24.3-25.1]	21.1 [19.8-22.4]	29.0 [27.4-30.8]	30.2	Sodium hypochlorite	3850000000	E3661	R5789	190325_D00829_0238_BHY37NBCX2_R_PEdi_N3350_N3351_lane1	6209434	5972192	5972076	5047565	2073913	2054977	40.712	1763908	367098	4.81	133944
Chagyrskaya02	R9875	all	1.28 [1.02-1.54]	1.17 [0.5-1.84]	106050	94136	0.16	79.64	15238	15189	0.02	73.39	23.2 [22.7-23.7]	29.5 [28.7-30.3]	28.4 [25.7-31.2]	33.6 [30.5-36.7]	21.4	Sodium hypochlorite	680000000	E3924	R9875	181029_D00829_0183_ACD00UANXX_PEdi_BN_MG_RS_lane1	3950232	3595246	3594976	3079691	1155498	1138593	36.971	970202	106050	9.15	28932
Chagyrskaya06	A25721	deam	8.45 [7.03-9.87]	0.0 [0.0-0.0]	26906	26505	0.04	61.66	6709	6949	0.01	59.83	35.0 [33.9-36.0]	28.9 [27.8-30.0]	32.5 [28.6-36.7]	27.3 [23.9-30.9]	10	-	105000000000	E15984	A25721	191018_D00829_0288_ACE0MLANXX_PEdi_BN_SN_lane5	8937253	8426494	8426457	6865995	191045	161928	2.358	124545	26906	4.63	9256
Chagyrskaya06	A25726	all	1.27 [0.76-1.78]	0.91 [0.11-1.72]	33135	32287	0.05	53.55	10221	10424	0.01	53.29	44.2 [43.2-45.2]	37.2 [36.1-38.3]	41.4 [37.8-45.1]	35.2 [32.0-38.5]	12	-	23700000000	E15986	A25726	191018_D00829_0288_ACE0MLANXX_PEdi_BN_SN_lane5	11756455	11368741	11368719	7787879	721797	651629	8.367	483357	33135	14.59	7131
Chagyrskaya06	R5790	all	0.0 [0.0-0.0]	0.0 [0.0-0.0]	64383	62411	0.09	73.43	18136	18411	0.03	72.93	39.8 [39.1-40.5]	56.7 [55.7-57.8]	38.7 [36.3-41.2]	55.9 [52.8-58.9]	33	Sodium hypochlorite	1660000000	E3662	R5790	190325_D00829_0238_BHY37NBCX2_R_PEdi_N3350_N3351_lane1	6771158	6611875	6611775	5790323	1416017	1404788	24.261	1204105	64383	18.7	12660
Chagyrskaya07	R5788	all	0.52 [0.42-0.62]	0.96 [0.73-1.2]	342139	258481	0.5	66.71	107629	100421	0.16	66.9	45.5 [45.2-45.8]	57.4 [57.0-57.8]	42.9 [41.8-43.9]	55.3 [54.2-56.5]	30	Sodium hypochlorite	219000000	E3660	R5788	190325_D00829_0238_BHY37NBCX2_R_PEdi_N3350_N3351_lane1	6369699	6238087	6237993	5513635	3662743	3534941	64.113	2740265	342139	8.01	94208
Chagyrskaya07	R9878	all	0.58 [0.46-0.69]	0.56 [0.35-0.76]	258995	207258	0.38	64.73	80549	76696	0.12	64.87	46.0 [45.6-46.3]	53.2 [52.7-53.6]	43.9 [42.7-45.1]	51.3 [50.0-52.6]	30	Sodium hypochlorite	257000000	E3660	R9878	190325_D00829_0238_BHY37NBCX2_R_PEdi_N3350_N3351_lane2	10044882	9649799	9649110	8448432	5496961	5306958	62.816	4105514	258995	15.85	51967
Chagyrskaya07	R9879	all	0.45 [0.34-0.55]	0.53 [0.32-0.73]	245494	199165	0.36	65.38	76390	73223	0.11	65.61	45.9 [45.5-46.2]	54.4 [54.0-54.9]	43.5 [42.2-44.7]	52.9 [51.5-54.3]	30	Sodium hypochlorite	301000000	E3660	R9879	190403_D00829_0242_AHY2J7BCX2_R_PEdi_N3548_N3549_lane1	9227767	8991856	8991255	7879149	5113106	4933453	62.614	3816995	245494	15.55	49407
Chagyrskaya09	R1919	deam	52.09 [50.69-53.49]	0.0 [0.0-0.0]	79797	75260	0.12	75.62	10118	10454	0.02	61.06	20.0 [19.4-20.6]	23.5 [22.7-24.2]	36.0 [32.8-39.4]	43.5 [39.8-47.3]	32	-	46600000000	E2832	R1919	190325_D00829_0238_BHY37NBCX2_R_PEdi_N3350_N3351_lane1	7173857	7022803	7022771	5457365	376721	334579	6.131	273203	79797	3.42	32172
Chagyrskaya09	R1920	deam	16.45 [14.14-18.75]	0.45 [0-1.25]	18102	16567	0.03	54.66	5377	5288	0.01	51.28	40.1 [38.7-41.4]	43.1 [41.5-44.8]	39.6 [34.8-44.5]	43.7 [38.6-48.9]	30	Sodium hypochlorite	8940000000	E2833	R1920	190325_D00829_0237_AHY37HBCX2_R_PEdi_N3348_N3349_lane2	9405760	9230337	9230199	6845779	255449	238733	3.487	125812	18102	6.95	6003
Chagyrskaya09	R1921	none	48.35 [46.98-49.72]	3.64 [2.3-4.99]	80312	74455	0.12	70.93	14050	14081	0.02	54.66	27.4 [26.8-28.1]	26.4 [25.7-27.1]	45.9 [43.0-48.8]	44.1 [41.3-47.0]	31	Phosphate buffer	23000000000	E2834	R1921	190403_D00829_0242_AHY2J7BCX2_R_PEdi_N3548_N3549_lane1	10271457	10000713	10000653	7022351	698700	641990	9.142	491918	80312	6.13	25799
Chagyrskaya09	L5258	none	38.03 [31.23-44.82]	10.88 [0.41-21.35]	3789	3828	0.01	62.82	865	891	0	55.8	30.8 [28.1-33.7]	48.6 [44.0-53.3]	39.0 [26.5-52.6]	56.1 [39.7-71.5]	31.9	Pre-digested fraction	17600000000	E2895	L5258	181029_D00829_0183_ACD00UANXX_PEdi_BN_MG_RS_lane1	3359789	3103838	3103819	2634617	23238	12998	0.493	8090	3789	2.14	2216
Chagyrskaya09	L5259	deam	14.36 [12.85-15.86]	0.57 [0-1.28]	32132	31621	0.05	71.63	7025	7259	0.01	69.6	31.4 [30.5-32.4]	43.0 [41.6-44.5]	31.9 [28.1-35.9]	45.0 [40.0-50.0]		Re-extraction	12200000000	E2896	L5259	181210_D00829_0194_ACD1DEANXX_PEdi_BN_SN_lane5	8315481	8086308	8086274	6933080	219079	202126	2.915	161209	32132	5.02	11104
Chagyrskaya09	L5259	deam	17.09 [15.07-19.11]	1.11 [0-2.32]	21500	21231	0.03	71.44	4664	4818	0.01	69.6	31.2 [30.1-32.4]	41.2 [39.5-43.0]	34.4 [29.4-39.6]	42.6 [36.7-48.6]		Re-extraction	12200000000	E2896	L5259	181029_D00829_0183_ACD00UANXX_PEdi_BN_MG_RS_lane1	3344100	3091340	3091325	2659735	82248	75141	2.825	59623	21500	2.77	10643
Chagyrskaya09	L5260	deam	60.99 [52.29-69.68]	0.0 [0.0-0.0]	1805	1686	0	70.23	201	194	0	52.06	20.5 [16.7-24.7]	24.0 [17.9-31.0]	35.7 [12.8-64.9]	50.0 [18.7-81.3]	30.3	Sodium hypochlorite	715000000	E2897	L5260	181029_D00829_0183_ACD00UANXX_PEdi_BN_MG_RS_lane1	4030155	3689406	3689372	3093519	48236	44720	1.446	25046	1805	13.88	408
Chagyrskaya63	A25746	none	85.57 [84.68-86.47]	76.14 [62.77-89.52]	91790	86908	0.14	89.99	547	569	0	78.48	0.7 [0.6-0.8]	0.4 [0.3-0.5]	20.0 [5.7-43.7]	14.8 [4.2-33.7]	2	-	238000000000	E16006	A25746	191018_D00829_0288_ACE0MLANXX_PEdi_BN_SN_lane5	9744619	9201003	9200986	7413930	547943	524737	7.078	469770	91790	5.12	23582
Chagyrskaya63	A25747	none	56.06 [52.87-59.24]	3.71 [0.27-7.16]	16054	16121	0.02	73.09	2090	2182	0	60.12	20.7 [19.4-22.1]	16.1 [14.9-17.4]	30.5 [23.0-38.8]	25.7 [19.3-33.1]	7	-	91900000000	E16007	A25747	200727_D00829_0351_AHFMGFBCX3_R_PEdi_A38604_N7991_lane2	17712068	17540450	17540403	12469924	534631	475644	3.814	391476	16054	24.38	864
Chagyrskaya63	F3260	deam	26.72 [25.13-28.32]	0.08 [0-0.31]	50988	49011	0.08	69.52	10334	10680	0.02	63.98	33.2 [32.4-34.1]	23.2 [22.5-24.0]	41.7 [38.0-45.4]	29.7 [26.8-32.6]	20.6	-	92200000000	E5356	F3260	190325_D00829_0237_AHY37HBCX2_R_PEdi_N3348_N3349_lane1	11274300	11113335	11113279	8615718	245159	217785	2.528	177406	50988	3.48	18515
Chagyrskaya63	F8803	none	39.38 [28.6-50.15]	19.83 [0-44.55]	1718	1607	0	59.18	305	314	0	55.54	27.7 [23.6-32.0]	20.9 [17.0-25.2]	63.0 [42.4-80.6]	53.1 [34.7-70.9]	21.6	Sodium hypochlorite	61600000000	E6511	F8803	181029_D00829_0183_ACD00UANXX_PEdi_BN_MG_RS_lane1	3189159	3038983	3038977	2286463	13595	5573	0.244	2975	1718	1.73	1120
Chagyrskaya12	F3116	all	2.87 [2.71-3.03]	2.15 [1.9-2.41]	860699	320531	1.29	52.2	268229	166309	0.4	52.17	42.9 [42.7-43.1]	32.4 [32.2-32.6]	39.6 [38.9-40.3]	29.6 [29.1-30.1]	24.8	-	36000000000	E5223	F3116	181029_D00829_0183_ACD00UANXX_PEdi_BN_MG_RS_lane1	3684435	3498373	3498361	2717594	1590332	1533363	56.424	1120130	860699	1.3	687692
Chagyrskaya12	F3116	all	2.0 [1.93-2.06]	1.59 [1.48-1.71]	3088919	539023	4.56	51.51	946544	365860	1.4	51.55	43.6 [43.5-43.7]	32.7 [32.6-32.8]	40.5 [40.1-40.8]	30.1 [29.8-30.4]	24.8	-	36000000000	E5223	F3116	181210_D00829_0194_ACD1DEANXX_PEdi_BN_SN_lane6	23985496	23630230	23630181	18327169	10752469	10363201	56.546	7569552	3088919	2.45	1558687
Chagyrskaya12	F8790	all	2.34 [2.18-2.5]	1.76 [1.51-2.01]	706254	309351	1.05	50.59	217663	151606	0.32	50.41	46.2 [46.0-46.4]	31.0 [30.8-31.3]	42.9 [42.1-43.7]	28.4 [27.9-29.0]	19.4	Sodium hypochlorite	5820000000	E6498	F8790	181029_D00829_0183_ACD00UANXX_PEdi_BN_MG_RS_lane1	3483010	3296524	3296510	2479470	1659689	1585115	63.93	1130629	706254	1.6	497455
Chagyrskaya12	F8790	all	1.74 [1.66-1.82]	1.31 [1.18-1.44]	1940236	507503	2.84	49.87	592169	311494	0.87	49.73	46.5 [46.4-46.6]	31.3 [31.2-31.4]	43.2 [42.7-43.7]	28.6 [28.3-29.0]	19.4	Sodium hypochlorite	5820000000	E6498	F8790	181210_D00829_0194_ACD1DEANXX_PEdi_BN_SN_lane5	18234011	18020843	18020793	13517421	9069380	8658553	64.055	6157918	1940236	3.17	905776
Chagyrskaya13	F3117	deam	5.34 [4.84-5.84]	1.46 [1.02-1.91]	143681	117745	0.21	59.4	52404	49882	0.08	58.72	51.8 [51.3-52.3]	42.2 [41.7-42.7]	48.5 [46.8-50.2]	40.4 [38.9-41.9]	24.6	-	67700000000	E5224	F3117	181029_D00829_0183_ACD00UANXX_PEdi_BN_MG_RS_lane1	3989114	3793448	3793436	2921127	399858	379108	12.978	299824	143681	2.09	80866
Chagyrskaya13	F3117	deam	4.65 [4.28-5.03]	1.2 [0.87-1.53]	223413	171848	0.33	59.1	80956	74729	0.12	58.49	51.8 [51.4-52.2]	42.7 [42.2-43.1]	49.1 [47.7-50.4]	40.8 [39.5-42.0]	24.6	-	67700000000	E5224	F3117	181210_D00829_0194_ACD1DEANXX_PEdi_BN_SN_lane5	9485632	9377006	9376974	7203971	997778	948690	13.169	751113	223413	3.36	86504
Chagyrskaya13	F8791	all	1.57 [1.38-1.76]	0.41 [0.24-0.58]	285962	208989	0.42	58.07	102453	92257	0.15	57.8	53.0 [52.6-53.3]	40.1 [39.7-40.5]	49.7 [48.5-51.0]	36.6 [35.6-37.7]	22.2	Sodium hypochlorite	8180000000	E6499	F8791	190325_D00829_0237_AHY37HBCX2_R_PEdi_N3348_N3349_lane2	6697348	6610600	6610552	5009668	1835737	1794750	35.826	1415104	285962	4.95	104941
Chagyrskaya14	A25733	none	68.6 [68.19-69.01]	5.94 [5.04-6.84]	729082	417118	1.08	77.29	44093	43658	0.06	67.12	11.0 [10.9-11.2]	7.3 [7.2-7.4]	34.9 [33.2-36.7]	26.7 [25.3-28.2]	2	-	4350000000	E15993	A25733	200727_D00829_0351_AHFMGFBCX3_R_PEdi_A38604_N7991_lane2	24018149	23238645	23238588	18086971	10564195	10432473	57.679	8892845	729082	12.2	156650
Chagyrskaya14	F3118	deam	62.54 [60.82-64.26]	3.0 [1.23-4.78]	48798	47481	0.07	71.13	6553	6747	0.01	52.93	22.2 [21.5-23.0]	17.3 [16.6-18.0]	49.3 [45.0-53.7]	39.5 [35.7-43.4]	20	-	36800000000	E5225	F3118	190325_D00829_0237_AHY37HBCX2_R_PEdi_N3348_N3349_lane1	10300791	10096105	10096017	7535820	350853	339157	4.501	279505	48798	5.73	13651
Chagyrskaya14	F8792	deam	39.35 [36.8-41.91]	2.67 [0.8-4.54]	24056	23724	0.04	61.68	5382	5469	0.01	50.44	36.4 [35.2-37.6]	25.7 [24.6-26.9]	53.3 [48.2-58.3]	38.8 [34.7-43.1]	19.3	Sodium hypochlorite	6910000000	E6500	F8792	190325_D00829_0237_AHY37HBCX2_R_PEdi_N3348_N3349_lane2	6412380	6328502	6328469	4475783	339620	332392	7.426	266492	24056	11.08	5689
Chagyrskaya17	A25737	deam	38.13 [37.05-39.21]	1.19 [0.65-1.73]	133097	116914	0.2	58.64	29521	29097	0.04	46.75	36.6 [36.1-37.1]	28.5 [28.0-29.0]	48.3 [46.4-50.3]	38.4 [36.8-40.1]	30	-	15900000000	E15997	A25737	200727_D00829_0351_AHFMGFBCX3_R_PEdi_A38604_N7991_lane2	17110511	16796830	16796805	11563418	3821604	3742511	32.365	2923085	133097	21.96	11062
Chagyrskaya17	F3119	none	42.99 [41.24-44.74]	5.16 [3.31-7.0]	57479	54274	0.09	63.39	11425	11747	0.02	49.81	30.3 [29.6-31.0]	26.4 [25.6-27.1]	44.7 [41.8-47.7]	40.9 [38.1-43.7]	22.6	-	10700000000	E5226	F3119	181029_D00829_0183_ACD00UANXX_PEdi_BN_MG_RS_lane1	599592	566016	566015	455324	107375	104104	22.864	82084	57479	1.43	43570
Chagyrskaya17	F8793	deam	12.92 [12.33-13.52]	1.01 [0.68-1.34]	228248	171757	0.33	50	69882	64292	0.1	46.64	46.1 [45.7-46.4]	36.9 [36.5-37.3]	45.3 [44.1-46.5]	36.3 [35.3-37.4]	19.8	Sodium hypochlorite	2090000000	E6501	F8793	181029_D00829_0183_ACD00UANXX_PEdi_BN_MG_RS_lane1	3453542	3291270	3291255	2488463	1103310	1070692	43.026	775738	228248	3.4	105739
Chagyrskaya17	F8793	deam	11.7 [11.26-12.13]	1.02 [0.77-1.27]	377472	256734	0.55	49.1	115752	102158	0.17	46.19	46.9 [46.6-47.2]	37.6 [37.3-37.9]	45.8 [44.8-46.7]	37.2 [36.4-38.0]	19.8	Sodium hypochlorite	2090000000	E6501	F8793	181210_D00829_0194_ACD1DEANXX_PEdi_BN_SN_lane5	12238033	12039130	12039079	9100485	4075167	3955515	43.465	2865646	377472	7.59	6359
Chagyrskaya18	F3123	deam	5.56 [5.31-5.81]	1.11 [0.9-1.32]	583975	336656	0.86	55.04	178377	148052	0.26	53.64	42.6 [42.4-42.9]	37.1 [36.8-37.4]	41.6 [40.7-42.4]	36.0 [35.3-36.8]	20.3	-	7570000000	E5227	F3123	190325_D00829_0237_AHY37HBCX2_R_PEdi_N3348_N3349_lane1	9520558	9356448	9356364	6711762	3509112	3437641	51.218	2606469	583975	4.46	228309
Chagyrskaya18	F8794	all	1.62 [1.47-1.77]	1.15 [0.92-1.38]	468192	303723	0.68	53.42	151480	130941	0.22	52.9	47.5 [47.2-47.7]	37.4 [37.1-37.7]	44.1 [43.2-45.1]	34.8 [34.0-35.6]	25.4	Sodium hypochlorite	781000000	E6502	F8794	190325_D00829_0237_AHY37HBCX2_R_PEdi_N3348_N3349_lane2	6517593	6410068	6409993	4670997	3330347	3217983	68.893	2329172	468192	4.97	178990
Chagyrskaya19	A25740	deam	18.99 [18.13-19.85]	1.91 [1.29-2.53]	142487	123923	0.21	60.46	35717	35302	0.05	56.36	36.1 [35.6-36.6]	28.4 [27.9-28.9]	41.8 [39.7-43.8]	31.7 [30.1-33.4]	10	-	27500000000	E16000	A25740	200727_D00829_0351_AHFMGFBCX3_R_PEdi_A38604_N7991_lane2	18574033	18349546	18349489	13380413	3725853	3632543	27.148	2875142	142487	20.18	9697
Chagyrskaya19	F3251	deam	6.5 [6.03-6.97]	1.58 [1.14-2.03]	198883	154966	0.3	59.75	57022	54163	0.08	57.85	41.0 [40.5-41.4]	31.0 [30.6-31.4]	40.9 [39.3-42.5]	30.7 [29.4-32.0]	19.4	-	9710000000	E5348	F3251	181029_D00829_0183_ACD00UANXX_PEdi_BN_MG_RS_lane1	3635454	3465549	3465528	2683815	624674	602830	22.462	471822	198883	2.37	108023
Chagyrskaya19	F3251	deam	5.56 [5.28-5.85]	0.9 [0.68-1.12]	431452	289171	0.63	58.82	124066	110930	0.18	56.99	41.7 [41.4-42.0]	31.6 [31.3-31.9]	42.2 [41.1-43.3]	31.4 [30.5-32.3]	19.4	-	9710000000	E5348	F3251	181210_D00829_0194_ACD1DEANXX_PEdi_BN_SN_lane6	25422076	24979352	24979191	19188124	4527451	4368540	22.767	3417637	431452	7.92	103469
Chagyrskaya19	F8795	deam	4.86 [4.35-5.37]	1.98 [1.37-2.59]	122346	106225	0.18	57.6	37003	36210	0.05	56.29	43.6 [43.0-44.1]	32.6 [32.0-33.1]	42.9 [40.9-45.0]	31.1 [29.5-32.7]	19.7	Sodium hypochlorite	3660000000	E6503	F8795	181029_D00829_0183_ACD00UANXX_PEdi_BN_MG_RS_lane1	2863951	2725927	2725918	2151369	545298	523998	24.356	402953	122346	3.29	56773
Chagyrskaya19	F8795	deam	4.31 [3.92-4.69]	1.32 [0.93-1.71]	187655	156154	0.28	56.99	57064	54887	0.08	55.84	44.2 [43.7-44.6]	33.3 [32.9-33.8]	43.4 [41.7-45.0]	32.3 [31.0-33.6]	19.7	Sodium hypochlorite	3660000000	E6503	F8795	181210_D00829_0194_ACD1DEANXX_PEdi_BN_SN_lane5	8158204	8049572	8049536	6335684	1635681	1572031	24.812	1208676	187655	6.44	59524
Chagyrskaya20	F3252	all	2.26 [2.17-2.36]	1.67 [1.49-1.85]	1654104	479674	2.47	62.04	385630	243952	0.57	60.45	34.1 [33.9-34.2]	26.3 [26.2-26.4]	34.2 [33.6-34.8]	26.2 [25.7-26.6]	23.6	-	5100000000	E5349	F3252	190325_D00829_0237_AHY37HBCX2_R_PEdi_N3348_N3349_lane1	8434974	8303949	8303872	6501424	4359129	4228944	65.046	3284976	1654104	1.99	1012386
Chagyrskaya20	F8796	all	2.19 [2.05-2.33]	0.98 [0.79-1.16]	753865	389069	1.11	56.33	201890	164002	0.3	54.94	39.1 [38.8-39.3]	29.5 [29.2-29.7]	38.9 [38.1-39.7]	28.8 [28.2-29.5]	26.9	Sodium hypochlorite	882000000	E6504	F8796	190325_D00829_0237_AHY37HBCX2_R_PEdi_N3348_N3349_lane2	6175091	6089292	6089260	4744620	3507138	3367439	70.974	2465740	753865	3.27	350544
Chagyrskaya41	A25743	all	2.82 [2.67-2.97]	1.05 [0.89-1.21]	899036	388830	1.32	50.61	311201	211493	0.46	49.82	49.3 [49.1-49.5]	40.1 [39.9-40.3]	46.8 [46.2-47.4]	37.7 [37.1-38.2]	7	-	46700000000	E16003	A25743	200727_D00829_0351_AHFMGFBCX3_R_PEdi_A38604_N7991_lane2	21519373	21313531	21313491	15073474	7581820	7387171	49.008	5279678	899036	5.87	209045
Chagyrskaya41	F3253	deam	5.9 [5.63-6.18]	2.3 [1.99-2.61]	562375	274391	0.84	52.68	192465	138485	0.29	51.58	49.5 [49.2-49.7]	37.5 [37.2-37.7]	47.6 [46.8-48.4]	36.5 [35.8-37.1]	20.2	-	17800000000	E5350	F3253	181029_D00829_0183_ACD00UANXX_PEdi_BN_MG_RS_lane1	3313560	3145982	3145970	2471279	1126064	1095236	44.319	805205	562375	1.43	418023
Chagyrskaya41	F3253	deam	5.5 [5.31-5.68]	1.6 [1.42-1.77]	1178520	398005	1.75	53.23	401688	232429	0.6	51.97	49.5 [49.3-49.6]	37.8 [37.7-38.0]	47.6 [47.1-48.1]	36.7 [36.3-37.2]	20.2	-	17800000000	E5350	F3253	190325_D00829_0237_AHY37HBCX2_R_PEdi_N3348_N3349_lane1	8459733	8328954	8328913	6499756	3171762	3104008	47.756	2286603	1178520	1.94	717930
Chagyrskaya41	F3253	deam	4.63 [4.49-4.77]	1.42 [1.28-1.55]	1681050	482357	2.48	51.93	568632	301288	0.84	50.96	49.6 [49.4-49.7]	38.0 [37.8-38.1]	47.3 [46.9-47.8]	36.6 [36.2-36.9]	20.2	-	17800000000	E5350	F3253	181210_D00829_0194_ACD1DEANXX_PEdi_BN_SN_lane6	19676316	19385422	19385356	15205707	6985407	6792532	44.671	4982345	1681050	2.96	720077
Chagyrskaya41	F8797	all	3.44 [3.23-3.65]	1.76 [1.49-2.03]	552756	301236	0.81	49.96	193173	149617	0.28	49.31	50.8 [50.6-51.1]	39.0 [38.7-39.2]	48.0 [47.2-48.8]	36.7 [36.0-37.3]	20.1	Sodium hypochlorite	3290000000	E6505	F8797	181029_D00829_0183_ACD00UANXX_PEdi_BN_MG_RS_lane1	4143428	3951850	3951836	2964076	1806571	1737776	58.628	1226859	552756	2.22	324001
Chagyrskaya41	F8797	all	3.16 [2.99-3.33]	1.41 [1.22-1.61]	786271	373455	1.15	49.87	272991	197201	0.4	49.27	50.5 [50.3-50.7]	39.3 [39.0-39.5]	48.1 [47.5-48.8]	37.3 [36.7-37.8]	20.1	Sodium hypochlorite	3290000000	E6505	F8797	190325_D00829_0237_AHY37HBCX2_R_PEdi_N3348_N3349_lane2	8270326	8151988	8151957	6042824	3740974	3619611	59.899	2565744	786271	3.26	377161
Chagyrskaya41	F8797	all	2.5 [2.38-2.61]	1.01 [0.88-1.14]	1285013	489628	1.87	48.94	444189	287895	0.65	48.42	51.1 [50.9-51.3]	39.6 [39.4-39.8]	47.9 [47.4-48.4]	37.0 [36.6-37.5]	20.1	Sodium hypochlorite	3290000000	E6505	F8797	181210_D00829_0194_ACD1DEANXX_PEdi_BN_SN_lane6	23759129	23455707	23455629	17494225	10721037	10308638	58.926	7263105	1285013	5.65	448639
Chagyrskaya60	A25744	deam	3.73 [3.65-3.81]	0.73 [0.64-0.83]	3631987	557723	5.45	73.23	568067	297251	0.85	70.23	23.5 [23.4-23.6]	18.4 [18.3-18.5]	26.4 [26.0-26.8]	20.5 [20.2-20.8]	1	-	21500000000	E16004	A25744	200727_D00829_0351_AHFMGFBCX3_R_PEdi_A38604_N7991_lane2	20155960	19686367	19686332	15632414	10473749	10203863	65.274	8207638	3631987	2.26	1950994
Chagyrskaya60	F3259	deam	5.44 [5.17-5.71]	1.48 [1.1-1.86]	474955	268806	0.72	75.11	73305	67995	0.11	71.62	25.2 [25.0-25.4]	17.8 [17.6-18.1]	29.3 [28.1-30.6]	20.0 [19.1-21.0]	19.3	-	27200000000	E5355	F3259	181029_D00829_0183_ACD00UANXX_PEdi_BN_MG_RS_lane1	4038247	3824619	3824611	3187074	971989	920017	28.867	778789	474955	1.64	319940
Chagyrskaya60	F3259	deam	4.95 [4.75-5.14]	0.85 [0.64-1.07]	803257	373139	1.21	75.58	123192	108446	0.19	71.99	25.3 [25.1-25.5]	18.1 [18.0-18.3]	28.7 [27.7-29.7]	20.2 [19.5-20.9]	19.3	-	27200000000	E5355	F3259	181210_D00829_0194_ACD1DEANXX_PEdi_BN_SN_lane5	9245307	9053924	9053890	7531444	2324154	2205003	29.277	1869089	803257	2.33	417113
Chagyrskaya60	F8802	all	0.9 [0.71-1.1]	0.0 [0.0-0.0]	150902	126800	0.23	73.63	27348	27598	0.04	70.8	29.9 [29.4-30.3]	21.0 [20.6-21.5]	29.4 [27.4-31.5]	21.2 [19.6-22.8]	21.7	Sodium hypochlorite	6600000000	E6510	F8802	181029_D00829_0183_ACD00UANXX_PEdi_BN_MG_RS_lane1	2176675	2082165	2082161	1762103	370950	362684	20.582	307197	150902	2.04	90181
Chagyrskaya60	F8802	all	0.72 [0.61-0.83]	0.0 [0.0-0.0]	360056	261195	0.53	73.91	64812	62680	0.1	70.98	30.2 [29.9-30.5]	21.9 [21.6-22.2]	30.3 [28.9-31.7]	22.3 [21.3-23.4]	21.7	Sodium hypochlorite	6600000000	E6510	F8802	181210_D00829_0194_ACD1DEANXX_PEdi_BN_SN_lane6	14740717	14468454	14468422	12225277	2597150	2541675	20.79	2154446	360056	5.98	109265
Okladnikov11	A26126	deam	53.08 [50.97-55.18]	2.18 [0.42-3.93]	37057	36722	0.06	68.03	5582	5768	0.01	55.04	28.1 [27.1-29.1]	17.1 [16.3-17.9]	48.4 [43.2-53.6]	30.5 [26.8-34.4]	59.3	-	101000000000	E16317	A26126	191018_D00829_0288_ACE0MLANXX_PEdi_BN_SN_lane5	13693101	13002492	13002468	10958798	312024	300367	2.741	249566	37057	6.73	8892
Okladnikov11	F8246	deam	21.22 [17.53-24.92]	0.14 [0-0.86]	9001	9145	0.01	57.08	2161	2255	0	52.17	36.7 [34.7-38.7]	26.3 [24.4-28.2]	45.9 [37.9-54.0]	38.1 [31.1-45.4]	18.9	-	28700000000	E5948	F8246	181029_D00829_0183_ACD00UANXX_PEdi_BN_MG_RS_lane1	3234493	3085922	3085906	2407129	29824	24740	1.028	18522	9001	2.06	5186
Okladnikov11	F8246	deam	21.84 [19.0-24.67]	0.51 [0-1.54]	15073	15132	0.02	56.78	3629	3754	0.01	51.51	37.0 [35.5-38.6]	27.8 [26.4-29.4]	43.2 [37.3-49.3]	36.2 [31.0-41.7]	18.9	-	28700000000	E5948	F8246	181210_D00829_0194_ACD1DEANXX_PEdi_BN_SN_lane5	8858039	8719617	8719582	6786973	85743	72775	1.072	54974	15073	3.65	5532
Okladnikov11	F8246	none	60.02 [57.5-62.54]	5.9 [2.33-9.48]	20673	20336	0.03	58.26	4951	5084	0.01	52.49	36.2 [34.9-37.5]	27.2 [25.9-28.5]	40.8 [35.7-45.9]	33.3 [29.0-37.9]	18.9	-	28700000000	E5948	F8246	191018_D00829_0288_ACE0MLANXX_PEdi_BN_SN_lane7	10292271	10141333	10141311	7914518	330391	310226	3.92	241330	20673	11.67	3161
Okladnikov11	F8247	deam	38.52 [33.45-43.58]	1.66 [0-4.86]	6592	6708	0.01	62.85	1117	1171	0	51.55	28.1 [25.9-30.3]	18.4 [16.5-20.5]	41.1 [29.7-53.2]	28.6 [20.2-38.2]	14.7	-	31100000000	E5949	F8247	181029_D00829_0183_ACD00UANXX_PEdi_BN_MG_RS_lane1	3540475	3390390	3390380	2618918	24747	19915	0.76	15089	6592	2.29	3535
Okladnikov11	F8247	deam	31.58 [27.39-35.76]	3.39 [0-7.31]	10056	10229	0.02	60.53	2253	2362	0	53.03	33.6 [31.8-35.5]	25.9 [24.1-27.7]	42.5 [35.1-50.2]	32.0 [26.1-38.5]	14.7	-	31100000000	E5949	F8247	190807_D00829_0271_BH3JYHBCX3_R_PEdi_N4146_N4147_lane1	1844362	1810047	1810038	1346223	31589	27284	2.027	20559	10056	2.04	6295
Okladnikov11	F8247	deam	41.2 [37.53-44.87]	2.01 [0-4.62]	11799	11722	0.02	63.59	1944	1992	0	51.55	27.7 [26.0-29.3]	17.4 [15.9-18.9]	40.4 [31.1-50.2]	24.0 [18.0-30.9]	14.7	-	31100000000	E5949	F8247	190807_D00829_0271_BH3JYHBCX3_R_PEdi_N4146_N4147_lane2	5866225	5772580	5772559	4343197	81355	67778	1.561	50609	11799	4.29	4317
Okladnikov11	F8247	deam	38.29 [34.55-42.03]	0.0 [0.0-0.0]	11515	11509	0.02	61.84	2007	2078	0	50.76	29.3 [27.6-31.0]	19.5 [17.9-21.1]	44.7 [35.7-53.9]	29.7 [23.2-36.9]	14.7	-	31100000000	E5949	F8247	181210_D00829_0194_ACD1DEANXX_PEdi_BN_SN_lane5	12466082	12269707	12269673	9450852	88470	73380	0.776	55877	11515	4.85	3515
Okladnikov11	F8247	deam	20.23 [17.96-22.51]	0.0 [0.0-0.0]	11940	11745	0.02	63.74	1922	1965	0	51.76	26.5 [25.0-28.2]	19.2 [17.7-20.7]	42.1 [33.6-51.0]	31.6 [24.9-39.0]	14.7	-	31100000000	E5949	F8247	191018_D00829_0288_ACE0MLANXX_PEdi_BN_SN_lane7	9210019	9067946	9067908	6944577	213908	198121	2.853	156555	11940	13.11	1547
Okladnikov11	F8248	none	43.21 [39.45-46.98]	5.86 [0.83-10.88]	24139	23894	0.04	63.26	3103	3179	0	51.8	21.4 [20.3-22.4]	16.0 [15.0-17.0]	44.1 [37.4-50.9]	33.2 [27.8-38.9]	13.8	-	21900000000	E5950	F8248	191018_D00829_0288_ACE0MLANXX_PEdi_BN_SN_lane7	7113703	6982744	6982725	5584014	304372	294233	5.269	239541	24139	9.92	4699
Okladnikov11	F8248	deam	59.13 [56.73-61.54]	2.48 [0.32-4.65]	27061	26660	0.04	62.02	3585	3665	0.01	51.22	21.6 [20.6-22.6]	16.5 [15.5-17.5]	42.7 [36.6-49.1]	32.5 [27.5-37.8]	13.8	-	21900000000	E5950	F8248	190325_D00829_0237_AHY37HBCX2_R_PEdi_N3348_N3349_lane1	106367	9937005	9936945	7426391	227651	213389	2.873	170897	27061	6.32	8042
Okladnikov11	F8248	deam	61.44 [58.71-64.16]	1.26 [0-3.14]	20884	20861	0.03	62.6	2603	2688	0	51.88	20.2 [19.1-21.3]	15.5 [14.5-16.6]	46.3 [38.7-54.0]	34.5 [28.4-40.9]	13.8	-	21900000000	E5950	F8248	190807_D00829_0270_AH2TY3BCX3_R_PEdi_A26339_N4145_lane2	6312487	6186865	6186844	4861368	131348	120308	2.475	95252	20884	4.56	7661
Okladnikov15	A26130	deam	33.49 [33.07-33.9]	3.52 [3.03-4.01]	797797	425414	1.18	68.05	94884	88576	0.14	63.55	18.3 [18.1-18.4]	14.4 [14.2-14.6]	25.8 [24.8-26.9]	21.0 [20.1-21.8]	5	-	13800000000	E16321	A26130	191209_D00829_0301_BH7V3MBCX3_R_PEdi_N5409_N5410_lane1	19132753	18625465	18625418	15243923	7478518	7391629	48.489	6174904	797797	7.74	210650
Extractionblank	F3124		161.17 [NA-NA]	NA [NA-NA]	37	35	0	64.51	0	0	0	NA	0.0 [0.0-33.6]	0.0 [0.0-45.9]	NA [NA]	NA [NA]	-	-	308000000	E5228	F3124	180914_D00829_0169_AHFYC5BCX2_R_PEdi_A16133_N1029_lane2	331655	327132	327128	150086	6050	5188	3.457	3894	37	105.24	3
Extractionblank	F3124		96.38 [92.1-100.67]	NA [NA-NA]	1053	1007	0	67.37	5	4	0	85.2	0.0 [0.0-1.6]	1.4 [0.3-4.0]	0.0 [0.0-84.2]	NA [NA]	-	-	308000000	E5228	F3124	181029_D00829_0183_ACD00UANXX_PEdi_BN_MG_RS_lane1	503632	482922	482897	250784	26550	26141	10.424	20036	1053	19.03	167
Extractionblank	F3124		97.75 [94.32-101.18]	NA [NA-NA]	1019	1019	0	66.89	6	5	0	74.5	0.4 [0.0-2.4]	0.9 [0.1-3.4]	0.0 [0.0-97.5]	0.0 [0.0-97.5]	-	-	308000000	E5228	F3124	190325_D00829_0237_AHY37HBCX2_R_PEdi_N3348_N3349_lane1	1280228	1251276	1251201	638712	69909	69060	10.812	53507	1019	52.51	98
Extractionblank	F3261		0.0 [0.0-0.0]	NA [NA-NA]	5	6	0	67.4	1	2	0	78	50.0 [1.3-98.7]	50.0 [1.3-98.7]	100.0 [2.5-100.0]	100.0 [2.5-100.0]	-	-	402000000	E5357	F3261	180914_D00829_0169_AHFYC5BCX2_R_PEdi_A16133_N1029_lane2	262409	258068	258061	97458	8084	3515	3.607	1715	5	343	0
Extractionblank	F3261		75.45 [67.18-83.72]	215.53 [NA-NA]	1440	1413	0	63.73	14	11	0	70.71	0.3 [0.0-1.7]	0.3 [0.0-1.9]	0.0 [0.0-97.5]	NA [NA]	-	-	402000000	E5357	F3261	181029_D00829_0183_ACD00UANXX_PEdi_BN_MG_RS_lane1	598194	571534	571507	291011	33404	32801	11.271	25093	1440	17.43	222
Extractionblank	F3261		NA [NA-NA]	NA [NA-NA]	0	0	0	NA	0	0	0	NA	NA [NA]	NA [NA]	NA [NA]	NA [NA]	-	-	402000000	E5357	F3261	190325_D00829_0237_AHY37HBCX2_R_PEdi_N3348_N3349_lane2	1	1	1	0	0	0	NA	0	0	NA	0
Extractionblank	F3261		74.71 [66.4-83.02]	NA [NA-NA]	1460	1469	0	63.04	14	16	0	74.86	0.3 [0.0-1.7]	1.0 [0.2-2.8]	0.0 [0.0-84.2]	0.0 [0.0-97.5]	-	-	402000000	E5357	F3261	190325_D00829_0237_AHY37HBCX2_R_PEdi_N3348_N3349_lane1	1169059	1145099	1145042	600404	72268	71161	11.852	54452	1460	37.3	142
Extractionblank	F8249		85.06 [79.26-90.87]	0.0 [0.0-0.0]	2025	1974	0	71.47	15	16	0	66.73	1.4 [0.6-3.0]	0.2 [0.0-1.3]	NA [NA]	0.0 [0.0-84.2]	-	-	96500000	E5951	F8249	190325_D00829_0238_BHY37NBCX2_R_PEdi_N3350_N3351_lane2	1355983	1272649	1272354	691926	125493	123035	17.782	96113	2025	47.46	207
Extractionblank	F8249		NA [NA-NA]	NA [NA-NA]	18	18	0	61.72	0	0	0	NA	0.0 [0.0-52.2]	0.0 [0.0-52.2]	NA [NA]	NA [NA]	-	-	96500000	E5951	F8249	180914_D00829_0169_AHFYC5BCX2_R_PEdi_A16133_N1029_lane2	405260	393309	393279	163048	5848	5485	3.364	3020	18	167.78	1
Extractionblank	F8249		89.9 [84.81-94.98]	0.0 [0.0-0.0]	1979	1859	0	71.92	12	13	0	64.83	1.3 [0.5-2.8]	0.5 [0.1-1.7]	NA [NA]	0.0 [0.0-97.5]	-	-	96500000	E5951	F8249	181029_D00829_0183_ACD00UANXX_PEdi_BN_MG_RS_lane1	532294	496659	496596	289061	50880	49690	17.19	38428	1979	19.42	282
Extractionblank	F8249		NA [NA-NA]	NA [NA-NA]	0	0	0	NA	0	0	0	NA	NA [NA]	NA [NA]	NA [NA]	NA [NA]	-	-	96500000	E5951	F8249	190807_D00829_0271_BH3JYHBCX3_R_PEdi_N4146_N4147_lane1	374	365	365	4	0	0	0	0	0	NA	0
Extractionblank	F8249		93.97 [89.83-98.11]	0.0 [0.0-0.0]	1864	1832	0	72.68	13	13	0	69.46	1.3 [0.5-2.9]	0.5 [0.1-1.8]	0.0 [0.0-97.5]	0.0 [0.0-97.5]	-	-	96500000	E5951	F8249	190807_D00829_0271_BH3JYHBCX3_R_PEdi_N4146_N4147_lane2	763423	739210	739139	381310	75445	74068	19.425	59712	1864	32.03	218
Extractionblank	F8804		NA [NA-NA]	NA [NA-NA]	27	23	0	68.96	2	2	0	69	12.5 [0.3-52.7]	0.0 [0.0-60.2]	NA [NA]	NA [NA]	-	Sodium hypochlorite	36400000	E6512	F8804	180914_D00829_0169_AHFYC5BCX2_R_PEdi_A16133_N1029_lane2	416762	402019	401997	185617	7744	6312	3.401	3308	27	122.52	6
Extractionblank	F8804		71.31 [62.35-80.26]	215.53 [NA-NA]	1588	1489	0	69.98	9	10	0	58.22	0.7 [0.1-2.5]	0.0 [0.0-1.0]	NA [NA]	NA [NA]	-	Sodium hypochlorite	36400000	E6512	F8804	181029_D00829_0183_ACD00UANXX_PEdi_BN_MG_RS_lane1	450731	417959	417921	229820	24786	24412	10.622	19740	1588	12.43	329
Extractionblank	F8804		80.11 [72.78-87.43]	215.53 [NA-NA]	1828	1769	0	69	16	18	0	61.12	1.7 [0.6-3.7]	0.3 [0.0-1.4]	NA [NA]	0.0 [0.0-97.5]	-	Sodium hypochlorite	36400000	E6512	F8804	190403_D00829_0242_AHY2J7BCX2_R_PEdi_N3548_N3549_lane1	820402	771674	771583	421209	94464	93026	22.085	73410	1828	40.16	208
Extractionblank	R5791		NA [NA-NA]	NA [NA-NA]	0	0	0	NA	0	0	0	NA	NA [NA]	NA [NA]	NA [NA]	NA [NA]	-	Sodium hypochlorite	1830000	E3663	R5791	190325_D00829_0238_BHY37NBCX2_R_PEdi_N3350_N3351_lane1	1	1	1	1	0	0	0	0	0	NA	0
Extractionblank	R5791		86.97 [81.33-92.61]	0.0 [0.0-0.0]	2034	1947	0	60.1	29	29	0	50.24	1.7 [0.7-3.5]	2.1 [0.9-4.4]	NA [NA]	0.0 [0.0-97.5]	-	Sodium hypochlorite	1830000	E3663	R5791	190325_D00829_0238_BHY37NBCX2_R_PEdi_N3350_N3351_lane2	1418617	1255704	1252853	885798	289906	278200	31.407	186677	2034	91.78	255
Extractionblank	L5266		70.57 [51.08-90.06]	NA [NA-NA]	249	251	0	64.49	8	6	0	50.5	1.7 [0.0-8.9]	7.0 [1.5-19.1]	0.0 [0.0-97.5]	NA [NA]	-	-	61000000	E2903	L5266	180914_D00829_0169_AHFYC5BCX2_R_PEdi_A16133_N1029_lane2	515377	471816	471100	248565	5300	4665	1.877	1294	249	5.2	56
Extractionblank	L5266		75.4 [69.11-81.69]	0.0 [0.0-0.0]	2694	2575	0	69.71	27	15	0	55.81	1.3 [0.6-2.5]	2.0 [0.9-3.8]	0.0 [0.0-84.2]	0.0 [0.0-84.2]	-	-	61000000	E2903	L5266	181029_D00829_0183_ACD00UANXX_PEdi_BN_MG_RS_lane1	566569	525760	525548	349914	50111	48821	13.952	21757	2694	8.08	680
Extractionblank	R1922		89.23 [85.74-92.72]	70.57 [19.0-122.14]	5175	5066	0.01	65.12	47	34	0	60.02	0.1 [0.0-0.5]	2.2 [1.3-3.4]	0.0 [0.0-60.2]	NA [NA]	-	-	30900000	E2835	R1922	190403_D00829_0242_AHY2J7BCX2_R_PEdi_N3548_N3549_lane1	1350960	1266065	1262743	831104	192685	184987	22.258	107724	5175	20.82	769
Extractionblank	R1922		88.17 [84.39-91.95]	70.57 [19.0-122.14]	4703	4693	0.01	65.34	38	28	0	57.92	0.2 [0.0-0.7]	2.0 [1.2-3.3]	0.0 [0.0-70.8]	NA [NA]	-	-	30900000	E2835	R1922	190807_D00829_0270_AH2TY3BCX3_R_PEdi_A26339_N4145_lane2	796762	760723	759491	506801	110709	105214	20.76	60012	4703	12.76	837
Extractionblank	A25748		92.97 [86.22-99.73]	NA [NA-NA]	979	883	0	70.99	22	22	0	77.95	1.5 [0.4-3.8]	1.0 [0.1-3.5]	NA [NA]	0.0 [0.0-97.5]	-	-	115000000	E16008	A25748	200727_D00829_0351_AHFMGFBCX3_R_PEdi_A38604_N7991_lane2	3522951	3374708	3374600	1909147	241167	234238	12.269	175406	979	179.17	165
Extractionblank	R9877		83.43 [78.08-88.77]	143.05 [NA-NA]	2877	2934	0	62.58	18	18	0	61.5	0.5 [0.1-1.5]	0.6 [0.1-1.8]	NA [NA]	0.0 [0.0-97.5]	-	Sodium hypochlorite	27300000	E3926	R9877	180914_D00829_0169_AHFYC5BCX2_R_PEdi_A16133_N1029_lane2	311521	237587	235075	135339	62424	56109	41.458	30863	2877	10.73	438
Extractionblank	R9877		91.28 [89.23-93.33]	128.55 [NA-NA]	10907	10358	0.02	65.98	60	60	0	68.53	0.5 [0.3-1.0]	0.9 [0.5-1.4]	0.0 [0.0-60.2]	0.0 [0.0-84.2]	-	Sodium hypochlorite	27300000	E3926	R9877	181029_D00829_0183_ACD00UANXX_PEdi_BN_MG_RS_lane1	431886	367311	365874	286379	191890	185220	64.677	138618	10907	12.71	1982
Extractionblank	A25734		118.06 [NA-NA]	NA [NA-NA]	838	797	0	71.89	6	6	0	79.17	1.0 [0.1-3.5]	1.1 [0.1-3.9]	NA [NA]	NA [NA]	-	-	118000000	E15994	A25734	191018_D00829_0288_ACE0MLANXX_PEdi_BN_SN_lane5	2329982	2187261	2187206	1242680	129257	127390	10.251	106653	838	127.27	76
Extractionblank	A25734		118.89 [NA-NA]	NA [NA-NA]	857	820	0	71.02	9	10	0	75.22	1.8 [0.5-4.7]	1.1 [0.1-3.9]	NA [NA]	NA [NA]	-	-	118000000	E15994	A25734	200727_D00829_0351_AHFMGFBCX3_R_PEdi_A38604_N7991_lane2	2553027	2438327	2438232	1381814	126996	124307	8.996	99452	857	116.05	74
Extractionblank	A26141		85.06 [71.09-99.04]	NA [NA-NA]	351	346	0	62.03	5	5	0	88.8	2.6 [0.3-9.1]	0.0 [0.0-5.0]	NA [NA]	NA [NA]	-	-	50300000	E16330	A26141	191018_D00829_0288_ACE0MLANXX_PEdi_BN_SN_lane5	1290276	1198083	1198041	682186	79017	76835	11.263	52615	351	149.9	32
Extractionblank	A26141		83.51 [69.77-97.26]	NA [NA-NA]	374	350	0	61.03	5	4	0	75.2	2.4 [0.3-8.4]	1.2 [0.0-6.6]	NA [NA]	NA [NA]	-	-	50300000	E16330	A26141	191209_D00829_0301_BH7V3MBCX3_R_PEdi_N5409_N5410_lane1	2432866	2330022	2329929	1218152	124170	121032	9.936	82183	374	219.74	42

## Sheet: MT capture
			all reads Contamination	deam reads Contamination	All reads				Reads with deamination In first/last 3 positions				Substitution patterns		Conditional substitution patterns		Extraction info					Sequencing summary
name	indexedID	Reads To keep	Estimate [95% CI]	Estimate [95% CI]	n reads	Breath Coverage	Depth Coverage	mean read Length	n reads	Breath Coverage	Depth Coverage	mean read Length	5’ C-to-T (%) [95% CI]	3’ C-to-T (%) [95% CI]	5’ C-to-T (%) [95% CI]	3’ C-to-T (%) [95% CI]	mg Extracted	treatment	libmolecules	extractID	indexedID	runID	raw	and_merged	filter_passed	L35	mappedL35	mappedL35MQ25	Percent mapped L35MQ25	Target L35MQ25	Unique on target L35MQ25	average_dups	singletons
Chagyrskaya01	A25730	none	98.78[98.66-98.89]	71.26[65.5-76.41]	344420	16568	1423.31	72.6	4017	16467	14.66	64.14	1.6 [1.5-1.7]	1.1 [1.0-1.2]	21.8 [16.9-27.3]	16.5 [12.7-20.8]	2	-	10600000000	E15990	A25730	191108_M06210_0131_000000000-CR33F_JR_B33934_lane1	1057837	1009387	1009381	710047	517673	517479	72.88	517479	344420	1.5	226461
Chagyrskaya01	A25730	none	99.24[99.17-99.31]	77.23[73.01-80.96]	458535	15736	2033.33	77.9	4848	14504	19.35	70.13	1.3 [1.2-1.4]	1.0 [0.9-1.0]	20.9 [16.6-25.8]	17.4 [13.8-21.5]	2	-	10600000000	E15990	A25730	191118_D00829_0295_BCE2C7ANXX_PEdi_BN_JR_lane7	11567999	10938117	10938065	7952038	6151495	3697591	46.499	3519946	458535	7.68	33717
Chagyrskaya01	F3115	all	2.91[2.63-3.21]	0.26[0.13-0.53]	254653	16568	775.14	53.48	64709	16568	199.35	54.12	39.5 [39.1-39.9]	31.1 [30.7-31.5]	38.4 [37.1-39.7]	29.8 [28.7-30.9]	20.7	-	23000000000	E5222	F3115	170427_M02279_0096_000000000-B4LMG_BN_D8802_lane1	575250	569303	569297	439666	334345	334321	76.04	334321	254653	1.31	196856
Chagyrskaya01	F8789	all	2.1[1.87-2.34]	0.21[0.1-0.44]	301492	16568	917.96	53.49	80394	16568	247.63	54.12	41.1 [40.8-41.5]	29.0 [28.7-29.4]	39.3 [38.1-40.5]	28.0 [27.0-28.9]	20.5	Sodium hypochlorite	1890000000	E6497	F8789	171222_M02279_0195_000000000-B9YN4_BN_G3789_lane1	805104	797054	797047	605967	504799	504686	83.286	504686	301492	1.67	184767
Chagyrskaya02	A25717	none	50.9[49.39-52.41]	2.55[1.39-4.63]	61957	16568	229.89	65.19	9225	16537	31.36	59.71	21.6 [21.0-22.3]	17.1 [16.5-17.7]	33.0 [29.6-36.6]	26.6 [23.7-29.6]	3	-	13700000000	E15980	A25717	191108_M06210_0131_000000000-CR33F_JR_B33934_lane1	160236	156262	156262	100541	73005	72969	72.576	72969	61957	1.18	52437
Chagyrskaya02	A25717	none	60.05[59.11-60.97]	2.87[1.96-4.17]	127348	15426	500.75	69.08	17449	14065	62.56	62.98	20.4 [19.9-20.8]	15.8 [15.4-16.2]	32.0 [29.5-34.4]	25.9 [23.8-28.0]	3	-	13700000000	E15980	A25717	191118_D00829_0295_BCE2C7ANXX_PEdi_BN_JR_lane7	1725901	1675594	1675590	1114357	846439	441455	39.615	420175	127348	3.3	31100
Chagyrskaya02	A25718	all	0.51[0.45-0.58]	0.36[0.23-0.57]	569070	16568	2409.12	74.38	70159	16561	295.94	74.11	19.4 [19.2-19.6]	15.9 [15.7-16.1]	22.3 [21.3-23.4]	18.1 [17.2-19.0]	5	-	27200000000	E15981	A25718	191108_M06210_0131_000000000-CR33F_JR_B33934_lane1	1695907	1622515	1622512	1241598	883090	882877	71.108	882877	569070	1.55	379971
Chagyrskaya02	A25718	all	0.43[0.39-0.48]	0.45[0.33-0.61]	798930	15184	3665.46	82.8	98395	14851	470.95	84.09	20.5 [20.4-20.7]	15.1 [14.9-15.3]	24.9 [23.9-25.8]	18.1 [17.4-18.8]	5	-	27200000000	E15981	A25718	191118_D00829_0295_BCE2C7ANXX_PEdi_BN_JR_lane7	21161628	20098466	20098417	15693336	13265306	7192371	45.831	5489705	798930	6.87	118610
Chagyrskaya02	A25719	none	100.0[87.54-100.0]	NA[NA-NA]	417	11613	1.21	51.14	3	153	0.01	51	0.0 [0.0-3.9]	0.0 [0.0-4.0]	NA [NA]	NA [NA]	1	-	117000000	E15982	A25719	191108_M06210_0131_000000000-CR33F_JR_B33934_lane1	15277	14392	14390	5892	5599	5584	94.773	5584	417	13.39	33
Chagyrskaya02	A25719	none	100.0[85.69-100.0]	NA[NA-NA]	239	6830	0.73	53.89	1	135	0.01	135	0.0 [0.0-6.5]	1.9 [0.0-10.3]	NA [NA]	NA [NA]	1	-	117000000	E15982	A25719	191118_D00829_0295_BCE2C7ANXX_PEdi_BN_JR_lane7	166903	156717	156714	65988	63726	30666	46.472	30294	239	126.75	20
Chagyrskaya02	R5789	all	0.41[0.24-0.7]	0.75[0.29-1.9]	45872	16568	165.38	63.34	9427	16485	32.77	61.08	29.2 [28.4-30.0]	36.9 [35.7-38.0]	29.6 [26.5-32.9]	38.3 [34.5-42.2]	30.2	Sodium hypochlorite	3850000000	E3661	R5789	160219_M02279_0172_000000000-AM545_BN_R4305_lane1	1529756	1495164	1495107	1092978	67342	67324	6.16	67324	45872	1.47	30421
Chagyrskaya02	R9875	all	0.72[0.42-1.23]	0.97[0.33-2.82]	25394	16553	94.19	65.16	6062	16533	21.72	62.95	33.5 [32.4-34.7]	45.4 [43.7-47.0]	34.9 [30.6-39.4]	45.3 [40.1-50.6]	21.4	Sodium hypochlorite	680000000	E3924	R9875	160511_M02279_0196_000000000-ANLVV_BN_R4638_2_lane1	1307778	1265260	1265073	1060157	692032	691979	65.271	691979	25394	27.25	3721
Chagyrskaya06	A25720	none	100.0[20.65-100.0]	NA[NA-NA]	35	1711	0.11	53.6	0	0	0	NA	0.0 [0.0-36.9]	0.0 [0.0-45.9]	NA [NA]	NA [NA]	1	-	120000000	E15983	A25720	191108_M06210_0131_000000000-CR33F_JR_B33934_lane1	2379	2234	2234	396	328	328	82.828	328	35	9.37	5
Chagyrskaya06	A25720	none	100.0[20.65-100.0]	NA[NA-NA]	20	1023	0.06	55.25	0	0	0	NA	0.0 [0.0-60.2]	0.0 [0.0-70.8]	NA [NA]	NA [NA]	1	-	120000000	E15983	A25720	191118_D00829_0295_BCE2C7ANXX_PEdi_BN_JR_lane7	28819	26897	26897	4539	3802	2092	46.089	2083	20	104.15	0
Chagyrskaya06	A25721	none	52.63[31.71-72.67]	0.0[0.0-65.76]	631	12193	1.9	52.83	183	6023	0.53	50.5	45.0 [37.4-52.8]	31.9 [24.9-39.6]	40.0 [12.2-73.8]	28.6 [8.4-58.1]	10	-	105000000000	E15984	A25721	191108_M06210_0131_000000000-CR33F_JR_B33934_lane1	9578	9076	9076	6679	676	676	10.121	676	631	1.07	590
Chagyrskaya06	A25721	none	50.0[36.89-63.11]	0.0[0.0-29.91]	1347	11603	4.41	57.55	368	7816	1.18	56.23	40.1 [35.1-45.2]	29.5 [24.7-34.6]	54.1 [36.9-70.5]	50.0 [33.8-66.2]	10	-	105000000000	E15984	A25721	191118_D00829_0295_BCE2C7ANXX_PEdi_BN_JR_lane7	95957	89995	89994	67550	6903	2624	3.885	2445	1347	1.82	729
Chagyrskaya06	A25726	all	5.0[0.89-23.61]	0.0[0.0-39.03]	475	10915	1.33	49.27	131	4706	0.36	48.6	48.5 [39.7-57.3]	22.7 [15.3-31.7]	22.2 [2.8-60.0]	16.7 [2.1-48.4]	12	-	23700000000	E15986	A25726	191108_M06210_0131_000000000-CR33F_JR_B33934_lane1	2889	2852	2852	1505	533	533	35.415	533	475	1.12	422
Chagyrskaya06	A25726	all	7.69[2.65-20.32]	0.0[0.0-21.53]	1147	9910	3.36	51.51	349	6770	1	50.45	46.1 [40.8-51.4]	31.7 [26.4-37.4]	39.4 [22.9-57.9]	26.5 [14.9-41.1]	12	-	23700000000	E15986	A25726	191118_D00829_0295_BCE2C7ANXX_PEdi_BN_JR_lane7	36509	35882	35882	18671	6617	2654	14.215	2611	1147	2.28	475
Chagyrskaya06	A25727	none	57.14[36.55-75.53]	0.0[0.0-56.15]	506	12191	1.55	53.68	60	2586	0.17	49.97	18.8 [12.7-26.4]	14.8 [8.9-22.6]	28.6 [3.7-71.0]	20.0 [2.5-55.6]	63.8	-	300000000000	E15987	A25727	191108_M06210_0131_000000000-CR33F_JR_B33934_lane1	6009	5872	5872	4279	517	517	12.082	517	506	1.02	496
Chagyrskaya06	A25727	none	76.47[68.1-83.19]	0.0[0.0-39.03]	1973	12560	6.55	58.35	234	6012	0.71	53.47	19.9 [16.6-23.5]	16.0 [12.7-19.7]	48.0 [27.8-68.7]	42.9 [24.5-62.8]	63.8	-	300000000000	E15987	A25727	191118_D00829_0295_BCE2C7ANXX_PEdi_BN_JR_lane7	69175	67365	67365	50077	6089	2714	5.42	2660	1973	1.35	1454
Chagyrskaya06	R5790	all	0.0[0.0-3.93]	0.0[0.0-13.32]	1572	16346	5.29	59.1	488	13675	1.7	61.3	49.2 [44.4-54.0]	60.2 [53.5-66.6]	52.1 [37.2-66.7]	64.1 [47.2-78.8]	33	Sodium hypochlorite	1660000000	E3662	R5790	160219_M02279_0172_000000000-AM545_BN_R4305_lane1	1163857	1125928	1125849	866508	3206	3206	0.37	3206	1572	2.04	690
Chagyrskaya06	R9876	all	1.44[0.4-5.09]	0.0[0.0-14.31]	2011	16119	7.98	69.73	432	12593	1.66	67.57	34.0 [30.0-38.3]	45.0 [39.3-50.7]	39.5 [24.0-56.6]	46.9 [29.1-65.3]	33.5	Sodium hypochlorite	758000000	E3925	R9876	160511_M02279_0196_000000000-ANLVV_BN_R4638_2_lane1	214482	208537	208519	158651	65448	65447	41.252	65447	2011	32.54	1624
Chagyrskaya07	A25728	none	81.15[73.3-87.1]	0.0[0.0-24.25]	1533	16273	5.58	64	177	6674	0.54	53.85	23.4 [19.1-28.2]	15.6 [12.0-19.8]	37.5 [15.2-64.6]	27.3 [10.7-50.2]	10	-	27500000000	E15988	A25728	191108_M06210_0131_000000000-CR33F_JR_B33934_lane1	6917	6810	6810	3962	1799	1799	45.406	1799	1533	1.17	1307
Chagyrskaya07	A25728	none	88.1[84.19-91.13]	9.09[1.62-37.74]	3821	14034	14.6	67.14	375	8387	1.23	57.57	20.6 [18.0-23.4]	12.1 [10.0-14.5]	48.8 [32.9-64.9]	39.2 [25.8-53.9]	10	-	27500000000	E15988	A25728	191118_D00829_0295_BCE2C7ANXX_PEdi_BN_JR_lane7	81304	79412	79412	47302	22524	12239	25.874	12043	3821	3.15	1043
Chagyrskaya07	A25729	none	60.29[54.42-65.87]	6.67[1.85-21.32]	4412	16538	14.95	59.52	938	14416	2.96	55.41	39.0 [36.1-41.9]	24.7 [22.1-27.4]	53.2 [41.6-64.5]	36.8 [28.0-46.4]	15	-	12300000000	E15989	A25729	191108_M06210_0131_000000000-CR33F_JR_B33934_lane1	20283	20005	20005	11877	6477	6477	54.534	6477	4412	1.47	2915
Chagyrskaya07	A25729	none	63.48[58.27-68.38]	1.96[0.35-10.3]	4843	13802	16.78	60.86	989	10876	3.18	56.47	36.2 [33.6-39.0]	25.5 [23.0-28.1]	50.5 [40.1-60.9]	37.8 [29.3-46.8]	15	-	12300000000	E15989	A25729	191118_D00829_0295_BCE2C7ANXX_PEdi_BN_JR_lane7	215296	211397	211397	130020	73106	36204	27.845	35760	4843	7.38	540
Chagyrskaya07	G8326	all	1.56[1.13-2.15]	1.7[0.95-3.01]	41315	16560	137.64	58.53	14207	16529	48.61	60.11	50.7 [49.8-51.6]	37.7 [36.8-38.6]	47.7 [45.0-50.3]	34.9 [32.8-37.1]	30	Sodium hypochlorite	317000000	E3660	G8326	180112_M02279_0199_000000000-B9YMC_BN_G4186_lane1	2189928	2157698	2157651	1446250	1149012	1148872	79.438	1148872	41315	27.81	10188
Chagyrskaya07	G8327	all	1.09[0.75-1.59]	0.58[0.23-1.49]	42904	16543	140.73	57.63	14676	16530	49.26	58.96	51.0 [50.2-51.9]	37.2 [36.3-38.1]	48.0 [45.4-50.7]	34.5 [32.4-36.6]	30	Sodium hypochlorite	361000000	E3660	G8327	180112_M02279_0199_000000000-B9YMC_BN_G4186_lane1	2234144	2202778	2202729	1511041	1178015	1177965	77.957	1177965	42904	27.46	9812
Chagyrskaya07	G8328	all	1.37[0.97-1.93]	0.88[0.4-1.9]	42114	16547	138.37	57.72	14565	16526	48.97	59.07	52.4 [51.6-53.3]	38.8 [37.8-39.7]	49.5 [46.9-52.1]	37.4 [35.2-39.6]	30	Sodium hypochlorite	326000000	E3660	G8328	180112_M02279_0199_000000000-B9YMC_BN_G4186_lane1	2243866	2212278	2212239	1491462	1190547	1190485	79.82	1190485	42114	28.27	10110
Chagyrskaya07	R5788	all	1.26[0.8-1.99]	0.7[0.24-2.04]	24319	16557	81.4	58.8	8242	16496	28.34	60.41	49.2 [48.0-50.4]	61.1 [59.6-62.6]	46.0 [42.7-49.4]	57.7 [54.0-61.4]	30	Sodium hypochlorite	219000000	E3660	R5788	160219_M02279_0172_000000000-AM545_BN_R4305_lane1	1478333	1435632	1435571	1068727	198779	198755	18.597	198755	24319	8.17	2992
Chagyrskaya07	R9878	all	1.13[0.65-1.97]	0.59[0.16-2.13]	18683	16568	62.08	58.38	6612	16502	22.51	59.81	51.3 [49.9-52.6]	57.9 [56.2-59.5]	47.2 [43.5-51.0]	54.1 [50.0-58.1]	30	Sodium hypochlorite	257000000	E3660	R9878	160511_M02279_0196_000000000-ANLVV_BN_R4638_2_lane1	1423293	1393486	1393329	1205717	859153	858883	71.234	858883	18683	45.97	3438
Chagyrskaya07	R9879	all	0.95[0.52-1.73]	0.0[0.0-1.32]	17382	16568	57.29	57.9	5879	16492	19.82	59.23	51.1 [49.7-52.5]	57.5 [55.7-59.2]	44.2 [40.2-48.2]	54.9 [50.4-59.4]	30	Sodium hypochlorite	301000000	E3660	R9879	160511_M02279_0196_000000000-ANLVV_BN_R4638_2_lane1	1375858	1339725	1339521	1142400	800384	800337	70.058	800337	17382	46.04	2584
Chagyrskaya09	L5123	all	6.97[5.55-8.71]	0.42[0.07-2.32]	22653	16567	67.91	52.67	6775	16474	20.31	52.67	44.2 [42.9-45.4]	59.7 [57.9-61.4]	45.2 [40.9-49.6]	57.4 [52.5-62.2]	32.6	-	36800000000	E2672	L5123	150116_M02279_0015_000000000-ACU07_BN_A8281_2_lane1	2479430	2443187	2443178	2044265	295349	295244	14.443	295244	22653	13.03	2379
Chagyrskaya09	R1919	all	30.37[25.19-36.1]	0.0[0.0-8.57]	5020	16530	15.59	54.57	1311	15415	3.86	51.74	40.9 [38.2-43.6]	46.5 [43.0-50.0]	41.9 [32.3-51.9]	51.8 [40.7-62.7]	32	-	46600000000	E2832	R1919	150213_M02279_0033_000000000-ACNFA_BN_A8457_lane1	1334800	1307866	1307852	920928	5448	5447	0.591	5447	5020	1.09	4635
Chagyrskaya09	R1920	all	2.34[1.37-3.97]	0.75[0.13-4.14]	16268	16544	46.48	50.23	4884	16423	13.99	50.33	46.4 [44.9-48.0]	47.5 [45.7-49.4]	45.0 [40.2-49.8]	48.9 [43.9-53.9]	30	Sodium hypochlorite	8940000000	E2833	R1920	150213_M02279_0033_000000000-ACNFA_BN_A8457_lane1	1224714	1201526	1201492	804696	46204	46184	5.739	46184	16268	2.84	5315
Chagyrskaya09	R1921	all	22.91[20.4-25.62]	1.71[0.58-4.92]	20159	16564	60.64	52.85	5505	16368	15.85	50.58	43.9 [42.5-45.2]	41.0 [39.4-42.6]	43.3 [38.8-47.8]	41.5 [37.2-45.9]	31	Phosphate buffer	23000000000	E2834	R1921	150213_M02279_0033_000000000-ACNFA_BN_A8457_lane1	1279093	1245797	1245788	742964	28905	28898	3.89	28898	20159	1.43	13834
Chagyrskaya09	L5258	all	9.62[4.18-20.61]	0.0[0.0-22.81]	1027	15000	2.77	47.34	290	8956	0.79	47.59	48.8 [42.5-55.2]	73.7 [63.9-82.1]	42.9 [17.7-71.1]	75.0 [34.9-96.8]	31.9	Pre-digested fraction	17600000000	E2895	L5258	150312_M02279_0047_000000000-AC3D1_VS_L5304_lane1	2553874	2481374	2481350	1807015	1090	1090	0.06	1090	1027	1.06	970
Chagyrskaya09	L5259	all	17.28[13.42-21.95]	0.0[0.0-7.13]	5503	16561	16.12	51.47	1560	15945	4.53	51.07	43.0 [40.4-45.7]	55.9 [52.2-59.5]	49.1 [39.6-58.7]	65.9 [54.8-75.8]		Re-extraction	12200000000	E2896	L5259	150312_M02279_0047_000000000-AC3D1_VS_L5304_lane1	2439402	2347124	2347096	1785214	7223	7221	0.404	7221	5503	1.31	4117
Chagyrskaya09	L5260	all	4.4[1.72-10.76]	0.0[0.0-19.36]	2032	16316	5.68	49.1	573	12852	1.62	49.6	47.7 [43.2-52.2]	65.8 [57.8-73.2]	56.0 [34.9-75.6]	63.6 [40.7-82.8]	30.3	Sodium hypochlorite	715000000	E2897	L5260	150312_M02279_0047_000000000-AC3D1_VS_L5304_lane1	2011932	1950837	1950760	1424989	20132	20132	1.413	20132	2032	9.91	142
Chagyrskaya09	L5261	all	1.54[0.78-3.01]	0.0[0.0-2.73]	10295	16567	29.09	49.64	3427	16393	9.75	49.97	49.6 [47.7-51.4]	66.3 [63.5-68.9]	48.8 [42.4-55.2]	61.9 [54.6-68.7]	32.2	Phosphate buffer	4370000000	E2898	L5261	150312_M02279_0047_000000000-AC3D1_VS_L5304_lane1	2857141	2726733	2726698	2141059	50143	50138	2.342	50138	10295	4.87	1175
Chagyrskaya63	A25746	none	55.3[46.79-63.52]	0.0[0.0-20.39]	2097	16331	7.1	59.5	330	9678	0.97	51.83	32.6 [28.5-37.0]	18.5 [14.9-22.6]	38.9 [17.3-64.3]	21.9 [9.3-40.0]	2	-	238000000000	E16006	A25746	191108_M06210_0131_000000000-CR33F_JR_B33934_lane1	7839	7723	7723	5346	2165	2165	40.498	2165	2097	1.03	2032
Chagyrskaya63	A25746	none	71.69[68.28-74.86]	1.85[0.33-9.77]	9001	14299	34.25	66.85	1296	10536	4.13	56.03	26.4 [24.5-28.3]	17.4 [15.7-19.2]	33.3 [24.0-43.7]	24.1 [17.1-32.2]	2	-	238000000000	E16006	A25746	191118_D00829_0295_BCE2C7ANXX_PEdi_BN_JR_lane7	89816	88174	88174	62497	25313	12283	19.654	12134	9001	1.35	6693
Chagyrskaya63	A25747	all	9.0[6.75-11.9]	0.89[0.16-4.88]	11512	16551	35.51	54.19	3104	15780	9.53	53.94	40.8 [39.1-42.6]	31.4 [29.6-33.1]	35.5 [29.9-41.5]	29.0 [24.2-34.1]	7	-	91900000000	E16007	A25747	191108_M06210_0131_000000000-CR33F_JR_B33934_lane1	30880	30697	30697	21135	12293	12291	58.155	12291	11512	1.07	10780
Chagyrskaya63	A25747	all	15.14[13.44-17.0]	0.26[0.05-1.43]	33242	14495	108.55	57.37	9093	12795	29.37	56.74	43.5 [42.5-44.6]	31.5 [30.5-32.6]	43.9 [40.4-47.4]	32.5 [29.7-35.4]	7	-	91900000000	E16007	A25747	191118_D00829_0295_BCE2C7ANXX_PEdi_BN_JR_lane7	331623	328897	328896	233031	138205	58835	25.248	58046	33242	1.75	18583
Chagyrskaya63	A24563	all	2.45[2.12-2.84]	0.42[0.21-0.87]	158695	16568	486.64	53.87	44236	16413	137.83	54.74	43.4 [42.9-43.9]	31.1 [30.6-31.5]	42.1 [40.5-43.7]	30.2 [28.9-31.4]	20.6	-	161000000000	E5356	A24563	190903_M06210_0098_000000000-CK273_JR_B31542_lane1	833099	827563	827555	617202	372580	372548	60.361	372548	158695	2.35	71100
Chagyrskaya63	A24564	all	1.72[1.45-2.04]	0.19[0.06-0.54]	156348	16568	476.89	53.59	40828	16493	126.04	54.23	43.6 [43.1-44.0]	30.2 [29.8-30.7]	42.8 [41.1-44.6]	29.8 [28.5-31.2]	20.6	-	143000000000	E5356	A24564	190903_M06210_0098_000000000-CK273_JR_B31542_lane1	867850	861346	861338	615822	371831	371793	60.373	371793	156348	2.38	70409
Chagyrskaya63	A24565	all	2.06[1.76-2.42]	0.37[0.17-0.8]	155990	16568	476.75	53.69	42645	16496	131.91	54.34	43.3 [42.8-43.8]	30.9 [30.4-31.3]	41.0 [39.4-42.6]	28.9 [27.6-30.2]	20.6	-	143000000000	E5356	A24565	190903_M06210_0098_000000000-CK273_JR_B31542_lane1	823392	817424	817418	602716	363731	363699	60.343	363699	155990	2.33	70312
Chagyrskaya63	F3260	all	1.94[1.66-2.27]	0.05[0.01-0.3]	153973	16568	477.82	54.52	43247	16536	136.19	55.32	44.3 [43.8-44.8]	31.3 [30.8-31.8]	41.7 [40.0-43.3]	29.2 [28.0-30.5]	20.6	-	92200000000	E5356	F3260	170504_M02279_0100_000000000-B4KTV_BN_D8972_lane1	504969	499929	499927	385917	238418	238379	61.769	238379	153973	1.55	99598
Chagyrskaya63	F8803	all	1.22[0.9-1.66]	0.24[0.07-0.88]	61251	16568	182.55	52.36	18028	16548	54.31	52.93	46.6 [45.9-47.4]	33.8 [33.0-34.6]	42.6 [40.0-45.2]	30.1 [28.1-32.2]	21.6	Sodium hypochlorite	61600000000	E6511	F8803	171222_M02279_0195_000000000-B9YN4_BN_G3789_lane1	943688	934043	934041	678853	427960	427896	63.032	427896	61251	6.99	8109
Chagyrskaya12	F3116	all	0.65[0.5-0.84]	0.24[0.1-0.56]	205637	16568	576.26	49.23	57927	16538	164.96	50.03	42.8 [42.4-43.2]	36.1 [35.7-36.5]	40.1 [38.6-41.5]	33.1 [31.8-34.3]	24.8	-	36000000000	E5223	F3116	170427_M02279_0096_000000000-B4LMG_BN_D8802_lane1	608626	600555	600553	440099	292192	292158	66.385	292158	205637	1.42	150136
Chagyrskaya12	F8790	all	0.73[0.58-0.9]	0.56[0.34-0.92]	260013	16568	732.39	49.49	74706	16536	214.14	50.36	44.8 [44.4-45.1]	34.4 [34.1-34.8]	42.3 [41.0-43.6]	31.5 [30.4-32.5]	19.4	Sodium hypochlorite	5820000000	E6498	F8790	171222_M02279_0195_000000000-B9YN4_BN_G3789_lane1	801183	793692	793687	593364	471788	471726	79.5	471726	260013	1.81	153638
Chagyrskaya13	A25731	none	88.37[87.76-88.95]	9.09[6.32-12.9]	122794	16568	486.11	69.55	5739	16559	19.78	60.55	7.7 [7.4-8.1]	5.1 [4.8-5.3]	33.6 [29.2-38.2]	28.2 [24.4-32.3]	2	-	708000000	E15991	A25731	191108_M06210_0131_000000000-CR33F_JR_B33934_lane1	2233039	2112578	2112554	1431069	1138329	1137977	79.519	1137977	122794	9.27	8040
Chagyrskaya13	A25731	none	91.41[90.8-91.98]	17.98[13.54-23.48]	81041	15770	336.61	72.97	3649	14474	13.03	62.71	7.9 [7.5-8.3]	4.8 [4.5-5.1]	39.8 [34.1-45.7]	29.0 [24.5-33.8]	2	-	708000000	E15991	A25731	191118_D00829_0295_BCE2C7ANXX_PEdi_BN_JR_lane7	26818827	25214817	25214624	17689795	15109812	9184339	51.919	8516011	81041	105.08	5673
Chagyrskaya13	A25732	all	0.82[0.63-1.06]	0.22[0.08-0.66]	133959	16568	442.5	58.03	30994	16469	102.74	58.23	37.5 [37.0-38.0]	26.0 [25.5-26.5]	38.6 [36.6-40.7]	26.4 [24.9-27.9]	30	-	109000000000	E15992	A25732	191108_M06210_0131_000000000-CR33F_JR_B33934_lane1	334963	333024	333022	231675	160717	160678	69.355	160678	133959	1.2	112128
Chagyrskaya13	A25732	all	1.88[1.69-2.11]	0.42[0.25-0.69]	269535	15192	979.46	63.84	60846	14456	222.94	64.37	36.0 [35.6-36.3]	25.7 [25.4-26.1]	37.7 [36.3-39.1]	26.9 [25.8-28.0]	30	-	109000000000	E15992	A25732	191118_D00829_0295_BCE2C7ANXX_PEdi_BN_JR_lane7	3615676	3588072	3588059	2548080	1780399	787275	30.897	774725	269535	2.87	96059
Chagyrskaya13	F3117	all	0.28[0.21-0.38]	0.19[0.09-0.41]	271590	16568	867.02	56.09	69162	16543	223.08	56.67	37.2 [36.8-37.6]	29.3 [28.9-29.6]	34.8 [33.5-36.1]	27.1 [26.1-28.2]	24.6	-	67700000000	E5224	F3117	170427_M02279_0096_000000000-B4LMG_BN_D8802_lane1	763686	756328	756319	559408	363035	363000	64.89	363000	271590	1.34	205918
Chagyrskaya13	F8791	all	0.28[0.21-0.37]	0.14[0.06-0.32]	318214	16568	1027.69	56.74	82115	16543	267.62	57.26	39.3 [39.0-39.7]	27.0 [26.7-27.3]	38.0 [36.8-39.3]	25.9 [25.0-26.9]	22.2	Sodium hypochlorite	8180000000	E6499	F8791	171222_M02279_0195_000000000-B9YN4_BN_G3789_lane1	911018	901998	901990	705852	525080	524991	74.377	524991	318214	1.65	196666
Chagyrskaya14	A25733	none	88.5[87.31-89.58]	14.12[8.26-23.07]	34596	16568	136.36	69.25	2366	16028	7.59	56.33	13.0 [12.3-13.8]	8.4 [7.8-9.0]	43.3 [36.4-50.3]	30.9 [25.7-36.6]	2	-	4350000000	E15993	A25733	191108_M06210_0131_000000000-CR33F_JR_B33934_lane1	102660	98398	98398	74108	46344	46333	62.521	46333	34596	1.34	25447
Chagyrskaya14	A25733	none	90.37[89.57-91.12]	13.61[8.98-20.08]	52280	15083	215.06	72.27	3297	12836	10.96	58.4	12.1 [11.5-12.7]	7.9 [7.4-8.4]	44.9 [39.1-50.8]	33.6 [28.9-38.5]	2	-	4350000000	E15993	A25733	191118_D00829_0295_BCE2C7ANXX_PEdi_BN_JR_lane7	1297585	1231846	1231843	950572	612161	357769	37.637	348565	52280	6.67	4811
Chagyrskaya14	A25735	all	8.42[6.78-10.41]	0.45[0.08-2.5]	25169	16566	71.75	50.08	8243	16041	23.35	49.77	51.2 [50.0-52.4]	39.4 [38.2-40.6]	47.5 [43.8-51.2]	37.0 [33.9-40.2]	5	-	26800000000	E15995	A25735	191108_M06210_0131_000000000-CR33F_JR_B33934_lane1	76487	75550	75550	53794	31774	31772	59.062	31772	25169	1.26	19884
Chagyrskaya14	A25735	all	11.42[9.89-13.15]	0.49[0.13-1.76]	34818	14377	102.9	51.92	11266	13117	33.09	51.6	50.9 [49.8-51.9]	39.3 [38.2-40.3]	49.7 [46.6-52.7]	40.6 [37.9-43.3]	5	-	26800000000	E15995	A25735	191118_D00829_0295_BCE2C7ANXX_PEdi_BN_JR_lane7	937746	922526	922525	668485	395365	156729	23.445	154900	34818	4.45	7234
Chagyrskaya14	F3118	all	4.21[3.75-4.74]	0.3[0.13-0.69]	147966	16568	419.08	49.76	48722	16568	138.82	50.06	51.1 [50.6-51.6]	40.8 [40.3-41.3]	48.7 [47.2-50.3]	38.1 [36.8-39.4]	20	-	36800000000	E5225	F3118	170427_M02279_0096_000000000-B4LMG_BN_D8802_lane1	525881	518989	518983	384329	232020	232005	60.366	232005	147966	1.57	96096
Chagyrskaya14	F8792	all	4.39[3.84-5.02]	0.42[0.18-0.97]	101386	16568	284.06	49.22	33441	16519	93.73	49.24	52.7 [52.1-53.3]	38.8 [38.2-39.5]	48.5 [46.6-50.3]	35.2 [33.6-36.7]	19.3	Sodium hypochlorite	6910000000	E6500	F8792	171222_M02279_0195_000000000-B9YN4_BN_G3789_lane1	811357	803092	803083	595225	397885	397796	66.831	397796	101386	3.92	21049
Chagyrskaya17	A25736	none	99.69[99.59-99.76]	96.08[86.78-98.92]	176912	16568	711.3	70.64	865	15551	3.28	66.55	0.6 [0.5-0.7]	0.4 [0.3-0.5]	11.1 [3.1-26.1]	7.0 [1.9-17.0]	1	-	477000000	E15996	A25736	191108_M06210_0131_000000000-CR33F_JR_B33934_lane1	3738214	3490006	3489962	2586532	2078491	2077748	80.329	2077748	176912	11.74	9124
Chagyrskaya17	A25736	none	99.86[99.78-99.91]	96.34[89.79-98.75]	118476	15754	501.44	74.36	811	13261	3.32	71.91	1.0 [0.8-1.1]	0.5 [0.5-0.6]	8.1 [1.7-21.9]	5.2 [1.1-14.4]	1	-	477000000	E15996	A25736	191118_D00829_0295_BCE2C7ANXX_PEdi_BN_JR_lane7	40372603	37303575	37303248	28480518	25870672	16459080	57.791	14379262	118476	121.37	8090
Chagyrskaya17	A25737	all	9.25[8.42-10.16]	0.39[0.15-0.99]	127978	16568	351.98	48.32	39953	16383	110.79	48.72	51.9 [51.4-52.5]	41.2 [40.7-41.8]	49.8 [48.3-51.4]	40.6 [39.2-42.0]	30	-	15900000000	E15997	A25737	191108_M06210_0131_000000000-CR33F_JR_B33934_lane1	521198	510884	510884	361897	236622	236590	65.375	236590	127978	1.85	75039
Chagyrskaya17	A25737	all	11.77[10.93-12.66]	1.03[0.63-1.66]	122262	14801	352.97	50.72	40076	13585	116.27	50.97	52.3 [51.8-52.9]	41.9 [41.3-42.4]	53.8 [52.2-55.3]	43.6 [42.2-44.9]	30	-	15900000000	E15997	A25737	191118_D00829_0295_BCE2C7ANXX_PEdi_BN_JR_lane7	6689275	6535314	6535301	4701734	3109322	1180023	25.098	1155952	122262	9.45	18013
Chagyrskaya17	F3119	all	5.07[4.64-5.53]	0.29[0.14-0.6]	230759	16568	636.3	48.44	71506	16543	200.86	49.35	47.2 [46.8-47.6]	41.8 [41.4-42.2]	45.3 [44.2-46.4]	40.1 [39.1-41.1]	22.6	-	10700000000	E5226	F3119	170427_M02279_0096_000000000-B4LMG_BN_D8802_lane1	857861	845581	845575	660219	468220	468170	70.911	468170	230759	2.03	126744
Chagyrskaya17	F8793	all	4.82[4.37-5.32]	0.45[0.23-0.84]	193661	16568	526.83	47.79	61934	16541	170.55	48.38	50.8 [50.3-51.2]	40.8 [40.4-41.2]	49.1 [47.8-50.3]	39.4 [38.3-40.5]	19.8	Sodium hypochlorite	2090000000	E6501	F8793	171222_M02279_0195_000000000-B9YN4_BN_G3789_lane1	872721	862093	862087	659561	500787	500717	75.917	500717	193661	2.59	79154
Chagyrskaya18	A25738	none	97.01[96.41-97.51]	51.16[36.75-65.38]	41653	16568	163.37	68.91	1111	14944	3.32	52.51	4.3 [3.9-4.8]	3.4 [3.1-3.8]	24.2 [15.8-34.3]	22.0 [14.3-31.4]	1	-	3180000000	E15998	A25738	191108_M06210_0131_000000000-CR33F_JR_B33934_lane1	256883	246630	246628	156186	111866	111817	71.592	111817	41653	2.68	12088
Chagyrskaya18	A25738	none	97.09[96.47-97.61]	47.62[33.36-62.28]	30959	15145	126.21	71.62	746	10805	2.31	54.48	4.0 [3.5-4.5]	3.0 [2.6-3.4]	32.9 [22.3-44.9]	31.2 [21.1-42.7]	1	-	3180000000	E15998	A25738	191118_D00829_0295_BCE2C7ANXX_PEdi_BN_JR_lane7	3316569	3169579	3169563	2073063	1533624	925252	44.632	903757	30959	29.19	1340
Chagyrskaya18	F3123	all	0.42[0.32-0.56]	0.2[0.08-0.46]	243446	16568	729.98	52.68	63545	16533	195.64	54.09	39.2 [38.8-39.5]	33.4 [33.0-33.7]	37.6 [36.3-38.8]	32.2 [31.1-33.3]	20.3	-	7570000000	E5227	F3123	170427_M02279_0096_000000000-B4LMG_BN_D8802_lane1	570139	564702	564694	417779	340032	339987	81.38	339987	243446	1.4	179345
Chagyrskaya18	F8794	all	0.21[0.15-0.3]	0.29[0.16-0.54]	315956	16568	969.32	53.9	83282	16568	261.37	55.14	42.1 [41.8-42.4]	31.7 [31.4-32.1]	39.8 [38.6-40.9]	30.4 [29.5-31.3]	25.4	Sodium hypochlorite	781000000	E6502	F8794	171222_M02279_0195_000000000-B9YN4_BN_G3789_lane1	881045	872203	872191	664865	573231	573138	86.204	573138	315956	1.81	182708
Chagyrskaya19	A25739	none	35.87[34.52-37.25]	1.59[0.87-2.91]	72272	16568	259.85	63.17	13676	16463	46.28	59.45	29.7 [29.0-30.4]	22.6 [21.9-23.2]	35.3 [32.2-38.5]	27.5 [25.0-30.1]	2	-	30700000000	E15999	A25739	191108_M06210_0131_000000000-CR33F_JR_B33934_lane1	203191	196504	196504	146293	89394	89369	61.089	89369	72272	1.24	58306
Chagyrskaya19	A25739	none	44.56[43.56-45.57]	1.57[1.03-2.39]	125891	15384	478.51	66.78	23990	14152	85.42	62.55	29.7 [29.2-30.2]	21.5 [21.0-22.0]	38.3 [36.0-40.6]	28.6 [26.7-30.4]	2	-	30700000000	E15999	A25739	191118_D00829_0295_BCE2C7ANXX_PEdi_BN_JR_lane7	2359210	2268258	2268254	1732988	1077578	531058	30.644	522075	125891	4.15	25543
Chagyrskaya19	A25740	all	0.59[0.5-0.69]	0.08[0.03-0.19]	438114	16568	1567.46	62.86	102149	16509	369.59	63.57	36.6 [36.3-36.9]	26.5 [26.2-26.8]	35.4 [34.2-36.6]	25.7 [24.8-26.6]	10	-	27500000000	E16000	A25740	191108_M06210_0131_000000000-CR33F_JR_B33934_lane1	1332581	1313268	1313262	1033695	697606	697461	67.473	697461	438114	1.59	282577
Chagyrskaya19	A25740	all	1.17[1.07-1.28]	0.29[0.2-0.43]	544574	15463	2149.82	69.35	131641	15128	526.8	70.3	36.5 [36.2-36.7]	26.5 [26.3-26.8]	37.8 [36.8-38.8]	27.3 [26.5-28.1]	10	-	27500000000	E16000	A25740	191118_D00829_0295_BCE2C7ANXX_PEdi_BN_JR_lane7	16466193	16189516	16189472	12945326	8824251	4019200	31.047	3926464	544574	7.21	76114
Chagyrskaya19	F3251	all	0.25[0.15-0.39]	0.24[0.1-0.63]	127488	16557	431.09	59.41	34858	16530	118.28	59.61	36.3 [35.8-36.9]	26.4 [25.9-26.9]	36.1 [34.3-38.0]	26.3 [24.9-27.8]	19.4	-	9710000000	E5348	F3251	170504_M02279_0100_000000000-B4KTV_BN_D8972_lane1	250571	247262	247259	193919	140818	140801	72.608	140801	127488	1.1	115706
Chagyrskaya19	F8795	all	0.62[0.52-0.74]	0.23[0.12-0.42]	370657	16568	1240.79	58.81	92639	16568	315.07	59.75	37.1 [36.8-37.4]	25.3 [25.1-25.6]	35.2 [34.1-36.4]	24.0 [23.2-24.9]	19.7	Sodium hypochlorite	3660000000	E6503	F8795	171222_M02279_0195_000000000-B9YN4_BN_G3789_lane1	845023	836450	836442	686719	542546	542446	78.991	542446	370657	1.46	259938
Chagyrskaya20	A25741	none	86.78[85.95-87.57]	8.33[5.19-13.11]	77889	16568	300.13	67.7	4607	16431	14.56	55.54	9.9 [9.5-10.4]	6.8 [6.4-7.1]	31.8 [27.0-36.9]	27.5 [23.2-32.0]	2	-	4260000000	E16001	A25741	191108_M06210_0131_000000000-CR33F_JR_B33934_lane1	375696	362201	362200	232849	169299	169267	72.694	169267	77889	2.17	32616
Chagyrskaya20	A25741	none	89.43[88.66-90.14]	12.37[8.38-17.87]	64760	15327	260.73	70.73	3545	13292	11.47	56.83	9.1 [8.7-9.6]	6.2 [5.9-6.6]	33.9 [28.4-39.8]	26.9 [22.3-31.9]	2	-	4260000000	E16001	A25741	191118_D00829_0295_BCE2C7ANXX_PEdi_BN_JR_lane7	4256337	4080915	4080885	2708788	2034673	1177202	43.459	1153623	64760	17.81	3410
Chagyrskaya20	F3252	all	0.31[0.21-0.45]	0.16[0.05-0.47]	178645	16568	554.04	54.49	45801	16520	144.07	55.26	37.2 [36.8-37.7]	27.9 [27.5-28.4]	35.7 [34.1-37.2]	26.9 [25.7-28.2]	23.6	-	5100000000	E5349	F3252	170504_M02279_0100_000000000-B4KTV_BN_D8972_lane1	323772	320699	320696	256914	210072	210041	81.755	210041	178645	1.18	153019
Chagyrskaya20	F8796	all	0.27[0.2-0.36]	0.31[0.18-0.54]	365974	16568	1103.86	52.99	92016	16540	285.56	54.52	39.8 [39.5-40.1]	27.2 [26.9-27.5]	38.0 [36.8-39.1]	26.5 [25.6-27.4]	26.9	Sodium hypochlorite	882000000	E6504	F8796	171222_M02279_0195_000000000-B9YN4_BN_G3789_lane1	886811	879133	879128	704734	599862	599780	85.107	599780	365974	1.64	235187
Chagyrskaya41	A25742	none	99.93[99.6-99.99]	100.0[60.97-100.0]	14085	16568	57.64	71.9	86	4490	0.33	67.73	0.8 [0.5-1.2]	0.6 [0.4-1.0]	20.0 [2.5-55.6]	33.3 [4.3-77.7]	1	-	6830000000	E16002	A25742	191108_M06210_0131_000000000-CR33F_JR_B33934_lane1	50270	48271	48271	31310	21772	21761	69.502	21761	14085	1.54	8742
Chagyrskaya41	A25742	none	99.79[99.46-99.92]	91.67[64.61-98.51]	16821	14781	71.06	74.22	92	4254	0.37	71.37	0.5 [0.3-0.8]	0.5 [0.3-0.8]	12.5 [0.3-52.7]	25.0 [0.6-80.6]	1	-	6830000000	E16002	A25742	191118_D00829_0295_BCE2C7ANXX_PEdi_BN_JR_lane7	645204	616970	616967	411791	296796	183391	44.535	181307	16821	10.78	853
Chagyrskaya41	A25743	all	1.79[1.47-2.17]	0.9[0.53-1.54]	155929	16568	434.06	48.9	46967	16482	132.77	49.66	52.8 [52.3-53.3]	39.1 [38.6-39.6]	49.1 [47.5-50.7]	37.0 [35.6-38.3]	7	-	46700000000	E16003	A25743	191108_M06210_0131_000000000-CR33F_JR_B33934_lane1	556325	553324	553323	364093	252645	252618	69.383	252618	155929	1.62	103313
Chagyrskaya41	A25743	all	2.89[2.55-3.27]	0.87[0.58-1.31]	183149	14911	551.59	52.91	57889	14091	177.16	53.77	52.1 [51.7-52.6]	39.9 [39.4-40.3]	52.7 [51.3-54.1]	39.7 [38.6-40.9]	7	-	46700000000	E16003	A25743	191118_D00829_0295_BCE2C7ANXX_PEdi_BN_JR_lane7	5207988	5171871	5171864	3493561	2514694	992168	28.4	926891	183149	5.06	48159
Chagyrskaya41	F3253	all	1.28[1.01-1.64]	0.51[0.25-1.06]	125880	16568	346.98	48.43	41181	16568	115.21	49.15	52.0 [51.4-52.5]	38.5 [38.0-39.1]	50.2 [48.6-51.9]	36.6 [35.3-38.0]	20.2	-	17800000000	E5350	F3253	170504_M02279_0100_000000000-B4KTV_BN_D8972_lane1	295760	292693	292692	223480	157187	157175	70.331	157175	125880	1.25	102565
Chagyrskaya41	F8797	all	1.8[1.57-2.08]	0.45[0.26-0.77]	263416	16568	717.13	47.83	85985	16536	238.75	48.78	53.0 [52.6-53.4]	37.6 [37.2-38.0]	48.2 [47.0-49.3]	34.0 [33.1-34.9]	20.1	Sodium hypochlorite	3290000000	E6505	F8797	171222_M02279_0195_000000000-B9YN4_BN_G3789_lane1	912510	903846	903842	673709	544089	544040	80.753	544040	263416	2.07	138653
Chagyrskaya60	A25744	all	5.76[5.48-6.05]	0.63[0.42-0.95]	345173	16568	1399.48	71.23	53822	16567	218.64	71.37	24.9 [24.6-25.2]	19.0 [18.8-19.3]	28.1 [26.8-29.4]	21.4 [20.4-22.5]	1	-	21500000000	E16004	A25744	191108_M06210_0131_000000000-CR33F_JR_B33934_lane1	1131369	1090024	1090020	831678	565013	564882	67.921	564882	345173	1.64	209290
Chagyrskaya60	A25744	all	8.53[8.21-8.86]	0.35[0.21-0.58]	350936	15503	1497.84	74.98	54171	14541	232.11	75.27	24.9 [24.7-25.2]	18.7 [18.5-19.0]	27.7 [26.5-29.0]	21.2 [20.2-22.3]	1	-	21500000000	E16004	A25744	191118_D00829_0295_BCE2C7ANXX_PEdi_BN_JR_lane7	14145974	13551284	13551261	10530738	7618029	3872953	36.778	3490667	350936	9.95	25313
Chagyrskaya60	A25745	all	7.55[6.75-8.45]	1.22[0.56-2.64]	52632	16568	206.56	68.95	8386	16484	32.11	67.26	28.2 [27.5-29.0]	18.5 [17.8-19.2]	30.2 [26.8-33.8]	21.6 [19.0-24.3]	30	-	38400000000	E16005	A25745	191108_M06210_0131_000000000-CR33F_JR_B33934_lane1	163984	159282	159281	117317	69902	69887	59.571	69887	52632	1.33	39255
Chagyrskaya60	A25745	all	9.47[8.72-10.28]	0.5[0.2-1.28]	71816	14711	290.96	71.18	11353	13098	44.99	69.62	27.8 [27.1-28.4]	17.9 [17.3-18.4]	31.0 [28.1-34.1]	21.4 [19.3-23.7]	30	-	38400000000	E16005	A25745	191118_D00829_0295_BCE2C7ANXX_PEdi_BN_JR_lane7	2087316	2014838	2014834	1517930	924094	457614	30.147	444033	71816	6.18	8658
Chagyrskaya60	F3259	all	5.06[4.54-5.65]	0.94[0.5-1.79]	83973	16568	325.57	68.11	15310	16536	58.4	67.02	27.9 [27.4-28.5]	19.6 [19.1-20.1]	29.9 [27.5-32.4]	21.2 [19.4-23.1]	19.3	-	27200000000	E5355	F3259	170504_M02279_0100_000000000-B4KTV_BN_D8972_lane1	243844	238397	238394	185598	110072	110048	59.294	110048	83973	1.31	63716
Chagyrskaya60	F8802	all	1.33[1.0-1.78]	0.88[0.4-1.9]	48250	16568	168.13	61.22	11385	16531	38.75	59.79	38.0 [37.1-38.8]	26.2 [25.4-27.1]	34.5 [31.4-37.6]	25.2 [22.8-27.7]	21.7	Sodium hypochlorite	6600000000	E6510	F8802	171222_M02279_0195_000000000-B9YN4_BN_G3789_lane1	866590	853834	853830	681609	418426	418392	61.383	418392	48250	8.67	5906
Okladnikov11	A26126	deam	61.47[58.76-64.1]	14.07[9.2-20.94]	23346	15772	74.14	55.8	5158	15355	13.93	47.44	38.8 [37.5-40.1]	26.9 [25.7-28.1]	45.8 [40.6-51.0]	31.8 [27.8-36.0]	59.3	-	101000000000	E16317	A26126	190909_M02279_0473_000000000-CJV93_JR_B31547_lane1	985612	971115	971100	624230	254691	237269	38.01	237269	23346	10.16	6594
Okladnikov11	A26127	none	85.07[79.49-89.34]	18.75[6.59-43.01]	2371	15147	9.1	67.4	256	6731	0.74	50.48	20.4 [17.0-24.2]	13.1 [10.0-16.7]	37.5 [15.2-64.6]	21.4 [8.3-41.0]	6.8	-	27700000000	E16318	A26127	190909_M02279_0473_000000000-CJV93_JR_B31547_lane1	856493	839064	839038	439692	106495	99211	22.564	99211	2371	41.84	911
Okladnikov11	A26128	none	80.65[69.15-88.57]	75.0[30.06-95.44]	878	13700	2.93	58.54	111	3569	0.29	45.8	26.6 [20.5-33.4]	14.1 [9.4-19.9]	40.0 [12.2-73.8]	26.7 [7.8-55.1]	12	-	61100000000	E16319	A26128	190909_M02279_0473_000000000-CJV93_JR_B31547_lane1	1009367	989934	989914	568056	34715	32518	5.724	32518	878	37.04	171
Okladnikov11	A26129	none	81.48[71.67-88.44]	40.0[11.76-76.93]	1515	14919	5.16	59.82	174	5147	0.48	48.37	25.5 [20.8-30.6]	12.3 [9.0-16.1]	63.6 [30.8-89.1]	35.0 [15.4-59.2]	5.5	-	23400000000	E16320	A26129	190909_M02279_0473_000000000-CJV93_JR_B31547_lane1	970404	953285	953274	535289	114239	107014	19.992	107014	1515	70.64	411
Okladnikov11	A26717	none	77.27[63.01-87.16]	0.0[0.0-56.15]	572	13414	1.95	59.81	56	2452	0.16	48.66	22.9 [15.4-32.0]	12.9 [7.4-20.4]	0.0 [0.0-70.8]	0.0 [0.0-52.2]	47.3	-	14300000000	E16640	A26717	191108_M06210_0131_000000000-CR33F_JR_B33934_lane1	6908	6765	6765	3964	839	839	21.165	839	572	1.47	397
Okladnikov11	A26717	none	76.79[64.23-85.9]	16.67[3.01-56.35]	694	11225	2.42	61.31	80	2906	0.22	48.91	19.0 [13.0-26.3]	11.0 [6.6-17.1]	16.7 [0.4-64.1]	16.7 [0.4-64.1]	47.3	-	14300000000	E16640	A26717	191118_D00829_0295_BCE2C7ANXX_PEdi_BN_JR_lane7	85565	83476	83475	50275	11090	5933	11.801	5878	694	8.47	75
Okladnikov11	A26718	none	46.43[34.02-59.3]	0.0[0.0-25.88]	1032	14868	3.13	53.24	234	7039	0.62	46.22	40.0 [33.4-46.9]	29.2 [23.2-35.9]	25.0 [8.7-49.1]	29.4 [10.3-56.0]	36.3	-	15700000000	E16641	A26718	191108_M06210_0131_000000000-CR33F_JR_B33934_lane1	6958	6861	6861	4148	1451	1451	34.981	1451	1032	1.41	719
Okladnikov11	A26718	none	71.83[60.46-80.96]	0.0[0.0-39.03]	1336	12233	4.21	55.37	272	6746	0.77	49.53	37.1 [31.5-43.0]	30.2 [25.1-35.7]	68.0 [46.5-85.1]	51.5 [33.5-69.2]	36.3	-	15700000000	E16641	A26718	191118_D00829_0295_BCE2C7ANXX_PEdi_BN_JR_lane7	80932	79547	79546	49124	17290	7665	15.603	7612	1336	5.7	258
Okladnikov11	A26719	none	51.16[36.75-65.38]	0.0[0.0-35.43]	687	13144	2.09	53.43	141	4764	0.37	46.01	37.6 [29.1-46.7]	30.8 [23.6-38.6]	50.0 [21.1-78.9]	40.0 [16.3-67.7]	53.1	-	26100000000	E16642	A26719	191108_M06210_0131_000000000-CR33F_JR_B33934_lane1	6967	6809	6809	4579	829	829	18.104	829	687	1.21	565
Okladnikov11	A26719	none	52.5[41.7-63.08]	0.0[0.0-21.53]	1276	12064	4.1	56.38	252	5729	0.7	48.79	36.0 [30.3-42.0]	29.3 [23.6-35.5]	55.0 [31.5-76.9]	39.3 [21.5-59.4]	53.1	-	26100000000	E16642	A26719	191118_D00829_0295_BCE2C7ANXX_PEdi_BN_JR_lane7	93305	91115	91114	62975	11834	5580	8.861	5542	1276	4.34	347
Okladnikov11	R5771	none	19.05[7.67-40.0]	0.0[0.0-65.76]	340	9927	0.92	47.56	104	4275	0.28	47.33	45.2 [34.3-56.5]	59.2 [44.2-73.0]	20.0 [0.5-71.6]	33.3 [0.8-90.6]	21.9	Sodium hypochlorite	2860000000	E3618	R5771	160219_M02279_0172_000000000-AM545_BN_R4305_lane1	1159097	1133382	1133301	809750	541	541	0.067	541	340	1.59	200
Okladnikov11	F8245	deam	60.44[56.26-64.48]	14.71[8.19-25.0]	8223	16568	26.55	56.72	1588	15552	4.2	46.47	31.8 [29.8-34.0]	21.9 [20.1-23.8]	42.9 [33.8-52.3]	32.9 [25.6-40.9]	17.5	-	28000000000	E5947	F8245	170824_M02279_0143_000000000-BB99Y_BN_F5279_lane1	578012	568120	568111	389173	175171	175157	45.007	175157	8223	21.3	1472
Okladnikov11	F8246	deam	28.09[24.89-31.51]	3.92[1.81-8.29]	14408	16568	40.46	49.33	3993	16244	10.36	45.57	43.6 [41.9-45.2]	31.7 [30.1-33.3]	48.4 [42.5-54.4]	33.9 [29.3-38.7]	18.9	-	28700000000	E5948	F8246	170824_M02279_0143_000000000-BB99Y_BN_F5279_lane1	585097	577313	577310	411984	203243	203160	49.313	203160	14408	14.1	1829
Okladnikov11	F8247	deam	23.15[19.79-26.89]	0.0[0.0-3.23]	12079	16563	34.2	49.74	3396	16380	8.97	46.42	42.7 [40.9-44.5]	33.4 [31.6-35.1]	42.3 [36.3-48.4]	32.8 [27.9-37.9]	14.7	-	31100000000	E5949	F8247	170824_M02279_0143_000000000-BB99Y_BN_F5279_lane1	577011	569749	569745	403272	183632	183631	45.535	183631	12079	15.2	1765
Okladnikov11	F8248	deam	57.01[54.0-59.96]	4.1[1.76-9.24]	19024	16568	54.31	50.16	3792	16348	9.75	45.19	35.0 [33.5-36.4]	22.9 [21.6-24.1]	45.4 [39.6-51.3]	35.1 [30.3-40.1]	13.8	-	21900000000	E5950	F8248	170824_M02279_0143_000000000-BB99Y_BN_F5279_lane1	601311	593879	593876	429431	240454	240440	55.99	240440	19024	12.64	2466
Okladnikov15	A26130	deam	58.54[57.12-59.95]	11.03[8.32-14.48]	71948	15781	240.92	58.83	9407	15750	29.34	54.8	21.9 [21.3-22.5]	15.2 [14.7-15.8]	32.6 [29.4-35.9]	24.1 [21.7-26.7]	5	-	13800000000	E16321	A26130	190909_M02279_0473_000000000-CJV93_JR_B31547_lane1	949297	933885	933867	620820	427097	401744	64.712	401744	71948	5.58	18614
Okladnikov15	A26131	none	99.91[99.84-99.95]	100.0[96.11-100.0]	140733	15827	536.03	66.91	615	11832	2.43	69.47	0.7 [0.6-0.9]	0.2 [0.2-0.3]	0.0 [0.0-15.4]	0.0 [0.0-7.0]	5	-	40600000000	E16322	A26131	190909_M02279_0473_000000000-CJV93_JR_B31547_lane1	711854	698483	698465	526986	328678	309744	58.777	309744	140733	2.2	67937
Okladnikov15	A26132	none	99.25[98.52-99.62]	71.43[35.89-91.78]	11797	15781	46.16	68.74	155	4882	0.53	60.58	2.6 [2.0-3.3]	0.8 [0.6-1.2]	40.0 [5.3-85.3]	10.5 [1.3-33.1]	10	-	15900000000	E16323	A26132	190909_M02279_0473_000000000-CJV93_JR_B31547_lane1	845516	831625	831607	590931	278580	261924	44.324	261924	11797	22.2	5927
Okladnikov15	R5774	deam	3.85[0.68-18.89]	0.0[0.0-27.75]	524	12976	1.61	54.01	127	5252	0.4	54.8	33.3 [26.0-41.3]	36.6 [26.2-48.0]	20.0 [2.5-55.6]	22.2 [2.8-60.0]	20	Sodium hypochlorite	72700000	E3621	R5774	160219_M02279_0172_000000000-AM545_BN_R4305_lane1	1353448	1278446	1278080	792365	12800	12800	1.615	12800	524	24.43	45
Extractionblank	F3124	none	100.0[43.85-100.0]	NA[NA-NA]	35	1795	0.11	57.71	1	54	0	54	16.7 [0.4-64.1]	0.0 [0.0-60.2]	NA [NA]	NA [NA]	-	-	308000000	E5228	F3124	170427_M02279_0096_000000000-B4LMG_BN_D8802_lane1	95888	94102	94098	406	78	78	19.212	78	35	2.23	10
Extractionblank	F3261	none	100.0[85.13-100.0]	100.0[34.24-100.0]	166	5680	0.55	57.78	4	244	0.02	88	0.0 [0.0-8.0]	2.4 [0.1-12.9]	0.0 [0.0-97.5]	NA [NA]	-	-	402000000	E5357	F3261	170504_M02279_0100_000000000-B4KTV_BN_D8972_lane1	49832	49121	49120	19004	17910	17910	94.243	17910	166	107.89	15
Extractionblank	F8804	none	100.0[86.68-100.0]	NA[NA-NA]	204	6100	0.74	63.75	2	100	0.01	50	2.3 [0.1-12.3]	2.2 [0.1-11.5]	NA [NA]	NA [NA]	-	Sodium hypochlorite	36400000	E6512	F8804	171222_M02279_0195_000000000-B9YN4_BN_G3789_lane1	110426	107519	107518	53633	47978	47977	89.454	47977	204	235.18	36
Extractionblank	R5791	none	100.0[56.55-100.0]	NA[NA-NA]	57	2589	0.17	53.04	0	0	0	NA	0.0 [0.0-19.5]	0.0 [0.0-18.5]	NA [NA]	NA [NA]	-	Sodium hypochlorite	1830000	E3663	R5791	160219_M02279_0172_000000000-AM545_BN_R4305_lane1	139517	75992	74764	21407	2482	2482	11.594	2482	57	43.54	4
Extractionblank	L5125	none	100.0[95.07-100.0]	100.0[20.65-100.0]	952	15413	3.37	62.2	7	423	0.02	60.43	1.5 [0.3-4.3]	0.0 [0.0-1.7]	NA [NA]	0.0 [0.0-97.5]	-	-	22500000	E2674	L5125	150116_M02279_0015_000000000-ACU07_BN_A8281_2_lane1	127980	115395	114920	78779	51149	51030	64.776	51030	952	53.6	147
Extractionblank	L5266	none	100.0[74.12-100.0]	NA[NA-NA]	191	6276	0.53	49.1	2	77	0	38.5	2.6 [0.1-13.8]	3.8 [0.1-19.6]	NA [NA]	NA [NA]	-	-	61000000	E2903	L5266	150312_M02279_0047_000000000-AC3D1_VS_L5304_lane1	302013	261746	260984	98646	4076	4076	4.132	4076	191	21.34	10
Extractionblank	L5267	none	100.0[78.47-100.0]	NA[NA-NA]	160	5990	0.45	49.7	3	132	0.01	44	0.0 [0.0-9.5]	0.0 [0.0-10.0]	NA [NA]	NA [NA]	-	Sodium hypochlorite	63500000	E2904	L5267	150312_M02279_0047_000000000-AC3D1_VS_L5304_lane1	272938	227717	226887	83410	3355	3355	4.022	3355	160	20.97	13
Extractionblank	L5268	none	100.0[86.68-100.0]	NA[NA-NA]	322	10019	1.03	56.46	4	167	0.01	41.25	3.4 [0.4-11.7]	0.0 [0.0-5.7]	NA [NA]	NA [NA]	-	Phosphate buffer	339000000	E2905	L5268	150312_M02279_0047_000000000-AC3D1_VS_L5304_lane1	504745	487407	487058	53300	1066	1066	2	1066	322	3.31	64
Extractionblank	R1922	none	100.0[85.13-100.0]	NA[NA-NA]	376	9932	1.23	57.63	8	388	0.02	52.88	1.6 [0.0-8.4]	1.7 [0.0-9.1]	NA [NA]	0.0 [0.0-97.5]	-	-	30900000	E2835	R1922	150213_M02279_0033_000000000-ACNFA_BN_A8457_lane1	143421	121065	120071	60972	18947	18947	31.075	18947	376	50.39	46
Extractionblank	A25748	none	100.0[60.97-100.0]	NA[NA-NA]	101	3399	0.33	56.72	7	257	0.04	95.43	0.0 [0.0-13.2]	5.7 [0.7-19.2]	0.0 [0.0-97.5]	NA [NA]	-	-	115000000	E16008	A25748	191118_D00829_0295_BCE2C7ANXX_PEdi_BN_JR_lane7	12248	11620	11620	4165	3778	2165	51.981	2163	101	21.42	7
Extractionblank	A25748	none	100.0[60.97-100.0]	NA[NA-NA]	106	4105	0.3	50.53	2	71	0	35.5	0.0 [0.0-10.3]	3.1 [0.1-16.2]	NA [NA]	NA [NA]	-	-	115000000	E16008	A25748	191108_M06210_0131_000000000-CR33F_JR_B33934_lane1	988	943	943	308	242	242	78.571	242	106	2.28	47
Extractionblank	R5778	none	100.0[81.57-100.0]	NA[NA-NA]	258	8653	0.83	56.88	3	128	0.01	42.67	0.0 [0.0-6.8]	2.1 [0.1-11.3]	NA [NA]	NA [NA]	-	Sodium hypochlorite	2030000	E3625	R5778	160219_M02279_0172_000000000-AM545_BN_R4305_lane1	160201	105140	104112	43965	15953	15939	36.254	15939	258	61.78	29
Extractionblank	R9877	none	100.0[75.75-100.0]	NA[NA-NA]	244	8174	0.86	61.63	4	270	0.02	67.5	2.1 [0.1-11.3]	7.9 [1.7-21.4]	0.0 [0.0-97.5]	0.0 [0.0-97.5]	-	Sodium hypochlorite	27300000	E3926	R9877	160511_M02279_0196_000000000-ANLVV_BN_R4638_2_lane1	100027	87459	86768	63963	52974	52972	82.817	52972	244	217.1	49
Extractionblank	A25734	none	100.0[20.65-100.0]	NA[NA-NA]	42	2062	0.16	67.67	2	135	0.01	67.5	12.5 [0.3-52.7]	0.0 [0.0-26.5]	NA [NA]	0.0 [0.0-97.5]	-	-	118000000	E15994	A25734	191118_D00829_0295_BCE2C7ANXX_PEdi_BN_JR_lane7	4217	3870	3870	1102	957	552	50.091	552	42	13.14	5
Extractionblank	A25734	none	100.0[20.65-100.0]	NA[NA-NA]	46	2413	0.17	65.59	1	63	0	63	10.0 [0.3-44.5]	0.0 [0.0-26.5]	NA [NA]	0.0 [0.0-97.5]	-	-	118000000	E15994	A25734	191108_M06210_0131_000000000-CR33F_JR_B33934_lane1	412	374	374	107	86	85	79.439	85	46	1.85	27
Extractionblank	A26141	none	100.0[89.28-100.0]	100.0[20.65-100.0]	265	7590	0.91	60.18	1	64	0	64	1.6 [0.0-8.8]	0.0 [0.0-8.2]	NA [NA]	NA [NA]	-	-	50300000	E16330	A26141	190909_M02279_0473_000000000-CJV93_JR_B31547_lane1	193409	180180	180172	73857	72351	69129	93.598	69129	265	260.86	52
Extractionblank	A26716	none	NA[NA-NA]	NA[NA-NA]	7	401	0.02	57.29	1	43	0	43	NA [NA]	33.3 [0.8-90.6]	NA [NA]	NA [NA]	-	-	110000000	E16639	A26716	191118_D00829_0295_BCE2C7ANXX_PEdi_BN_JR_lane7	4044	3744	3744	613	397	174	28.385	174	7	24.86	1
Extractionblank	A26716	none	NA[NA-NA]	NA[NA-NA]	8	432	0.02	54	0	0	0	NA	NA [NA]	0.0 [0.0-84.2]	NA [NA]	NA [NA]	-	-	110000000	E16639	A26716	191108_M06210_0131_000000000-CR33F_JR_B33934_lane1	334	303	303	49	27	27	55.102	27	8	3.38	1
Libraryblank	A26712	none	100.0[20.65-100.0]	NA[NA-NA]	23	990	0.08	60.74	0	0	0	NA	0.0 [0.0-52.2]	0.0 [0.0-70.8]	NA [NA]	NA [NA]	-	-	88500000	-	A26712	191118_D00829_0295_BCE2C7ANXX_PEdi_BN_JR_lane7	5037	4808	4808	1793	1722	1189	66.313	1189	23	51.7	1
Libraryblank	A26712	none	100.0[20.65-100.0]	NA[NA-NA]	24	1265	0.09	64.04	0	0	0	NA	0.0 [0.0-52.2]	0.0 [0.0-84.2]	NA [NA]	NA [NA]	-	-	88500000	-	A26712	191108_M06210_0131_000000000-CR33F_JR_B33934_lane1	400	379	379	126	99	99	78.571	99	24	4.12	4
Libraryblank	F3120	none	100.0[60.97-100.0]	NA[NA-NA]	110	4021	0.27	42.9	2	79	0	39.5	0.0 [0.0-19.5]	0.0 [0.0-11.9]	NA [NA]	NA [NA]	-	-	295000000	-	F3120	170427_M02279_0096_000000000-B4LMG_BN_D8802_lane1	193782	190275	190270	17594	16957	16957	96.379	16957	110	154.15	9
Libraryblank	F3269	none	100.0[56.55-100.0]	NA[NA-NA]	75	2850	0.22	51.04	4	193	0.01	48.25	5.3 [0.1-26.0]	6.7 [0.2-31.9]	NA [NA]	NA [NA]	-	-	449000000	-	F3269	170504_M02279_0100_000000000-B4KTV_BN_D8972_lane1	39866	38968	38967	10855	10742	10740	98.941	10740	75	143.2	15
Libraryblank	F8254	none	100.0[87.54-100.0]	NA[NA-NA]	323	8563	1.03	55.91	2	98	0.01	49	0.0 [0.0-6.8]	2.3 [0.1-12.0]	NA [NA]	NA [NA]	-	-	67500000	-	F8254	170824_M02279_0143_000000000-BB99Y_BN_F5279_lane1	52639	51570	51566	24355	22327	22327	91.673	22327	323	69.12	66
Libraryblank	A24547	none	100.0[20.65-100.0]	NA[NA-NA]	22	483	0.06	47.18	2	38	0	37.5	0.0 [0.0-60.2]	0.0 [0.0-41.0]	NA [NA]	NA [NA]	-	-	90000000	-	A24547	190903_M06210_0098_000000000-CK273_JR_B31542_lane1	122533	113201	113197	34648	28321	28321	81.739	28321	22	1287.32	9
Libraryblank	R5792	none	100.0[34.24-100.0]	NA[NA-NA]	13	657	0.05	61.23	0	0	0	NA	0.0 [0.0-52.2]	0.0 [0.0-60.2]	NA [NA]	NA [NA]	-	-	2540000	-	R5792	160219_M02279_0172_000000000-AM545_BN_R4305_lane1	146807	55306	54069	13675	561	561	4.102	561	13	43.15	2
Libraryblank	G8333	none	66.67[20.77-93.85]	0.0[0.0-79.35]	78	3307	0.28	63.19	13	756	0.05	63.54	25.0 [7.3-52.4]	17.4 [5.0-38.8]	NA [NA]	0.0 [0.0-97.5]	-	-	74600000	-	G8333	180112_M02279_0199_000000000-B9YMC_BN_G4186_lane1	158566	149333	149320	59196	57347	57347	96.876	57347	78	735.22	53
Libraryblank	L5126	none	100.0[20.65-100.0]	NA[NA-NA]	45	1060	0.13	52.33	1	40	0	40	0.0 [0.0-36.9]	25.0 [0.6-80.6]	0.0 [0.0-97.5]	NA [NA]	-	-	10500000	-	L5126	150116_M02279_0015_000000000-ACU07_BN_A8281_2_lane1	94483	74959	74258	51623	37969	37968	73.549	37968	45	843.73	11
Libraryblank	L5270	none	100.0[72.25-100.0]	NA[NA-NA]	172	5966	0.44	44.88	3	145	0.01	48.33	0.0 [0.0-13.7]	7.7 [0.9-25.1]	NA [NA]	NA [NA]	-	-	28600000	-	L5270	150312_M02279_0047_000000000-AC3D1_VS_L5304_lane1	347234	180791	174837	56750	9469	9469	16.685	9469	172	55.05	5
Libraryblank	R1926	none	100.0[60.97-100.0]	NA[NA-NA]	74	2383	0.23	54.12	0	0	0	NA	0.0 [0.0-20.6]	0.0 [0.0-23.2]	NA [NA]	NA [NA]	-	-	17000000	-	R1926	150213_M02279_0033_000000000-ACNFA_BN_A8457_lane1	213963	127908	124052	40447	10856	10856	26.84	10856	74	146.7	13
Libraryblank	R5779	none	100.0[34.24-100.0]	NA[NA-NA]	14	656	0.04	46.86	0	0	0	NA	0.0 [0.0-60.2]	NA [NA]	NA [NA]	NA [NA]	-	-	1280000	-	R5779	160219_M02279_0172_000000000-AM545_BN_R4305_lane1	180477	77074	75403	22793	1159	1159	5.085	1159	14	82.79	0
Libraryblank	R9888	none	100.0[20.65-100.0]	NA[NA-NA]	14	552	0.05	61.79	0	0	0	NA	0.0 [0.0-70.8]	0.0 [0.0-45.9]	NA [NA]	NA [NA]	-	-	13000000	-	R9888	160511_M02279_0196_000000000-ANLVV_BN_R4638_2_lane1	114880	78775	76601	57711	50036	50034	86.698	50034	14	3573.86	5
Libraryblank	A25723	none	NA[NA-NA]	NA[NA-NA]	6	240	0.01	40	0	0	0	NA	0.0 [0.0-97.5]	0.0 [0.0-70.8]	NA [NA]	NA [NA]	-	-	87400000	-	A25723	191118_D00829_0295_BCE2C7ANXX_PEdi_BN_JR_lane7	2521	2330	2330	365	205	104	28.493	104	6	17.33	1
Libraryblank	A25723	none	NA[NA-NA]	NA[NA-NA]	10	398	0.02	39.8	0	0	0	NA	0.0 [0.0-84.2]	0.0 [0.0-52.2]	NA [NA]	NA [NA]	-	-	87400000	-	A25723	191108_M06210_0131_000000000-CR33F_JR_B33934_lane1	233	211	211	36	16	16	44.444	16	10	1.6	5
Libraryblank	A26136	none	100.0[20.65-100.0]	NA[NA-NA]	31	871	0.1	59.03	2	91	0.01	45.5	0.0 [0.0-45.9]	0.0 [0.0-41.0]	NA [NA]	NA [NA]	-	-	110000000	-	A26136	190909_M02279_0473_000000000-CJV93_JR_B31547_lane1	197481	185299	185289	61066	58201	58201	95.308	58201	31	1877.45	16

## Sheet: Y chrom capture
			all reads Contamination	deam reads Contamination	All reads				Reads with deamination In first/last 3 positions				Substitution patterns		Conditional substitution patterns		Extraction info					Sequencing summary
name	indexedID	Reads To keep	Estimate [95% CI]	Estimate [95% CI]	n reads	Breath Coverage	Depth Coverage	mean read Length	n reads	Breath Coverage	Depth Coverage	mean read Length	5’ C-to-T (%) [95% CI]	3’ C-to-T (%) [95% CI]	5’ C-to-T (%) [95% CI]	3’ C-to-T (%) [95% CI]	mg Extracted	treatment	libmolecules	extractID	indexedID	runID	raw	and_merged	filter_passed	L35	mappedL35	mappedL35MQ25	Percent mapped L35MQ25	Target L35MQ25	Unique on target L35MQ25	average_dups	singletons
Chagyrskaya01	F3115	deam	27.49 [23.62-31.73]	2.41 [0.66-8.37]	164811	4662000	1.37	58.92	32226	1455808	0.25	55.1	32.7 [32.2-33.2]	25.6 [25.2-26.1]	39.4 [37.3-41.5]	32.5 [30.7-34.4]	20.7	-	23000000000	E5222	F3115	200204_D00829_0316_AHC5T7BCX3_R_PEdi_N6074_N6075_lane2	11324470	11113299	11113251	8418505	3845177	3320628	39.444	2729249	164811	16.56	22226
Chagyrskaya01	F8789	deam	20.41 [13.62-29.43]	0 [0.0-21.53]	35933	1548551	0.28	55.13	7559	357588	0.06	51.5	35.1 [34.1-36.2]	27.2 [26.2-28.2]	43.5 [39.0-48.0]	33.5 [29.9-37.4]	20.5	Sodium hypochlorite	1890000000	E6497	F8789	200204_D00829_0316_AHC5T7BCX3_R_PEdi_N6074_N6075_lane2	10112883	9941876	9941807	7030083	3732776	3185094	45.307	2651036	35933	73.78	4371
Chagyrskaya02	A25718	all	0.07 [0.04-0.13]	0 [0.0-0.27]	4066384	6706930	42.23	73.75	351180	5444189	3.51	70.94	14.0 [13.9-14.1]	12.3 [12.2-12.3]	16.9 [16.4-17.3]	14.7 [14.3-15.1]	5	-	27200000000	E15981	A25718	200727_D00829_0352_BHFM7CBCX3_R_PEdi_N7992_N7993_lane1	31990492	30909763	30909699	24728724	20270161	16843955	68.115	10717415	4066384	2.64	1688834
Chagyrskaya02	R5789	all	0 [0.0-1.89]	0 [0.0-15.46]	58458	2849340	0.59	73.46	7038	433695	0.07	68.23	18.5 [17.9-19.2]	26.2 [25.1-27.2]	22.2 [18.6-26.1]	28.1 [23.7-32.8]	30.2	Sodium hypochlorite	3850000000	E3661	R5789	200204_D00829_0316_AHC5T7BCX3_R_PEdi_N6074_N6075_lane2	10066364	9693809	9693663	8295442	3366210	2972082	35.828	2388374	58458	40.86	6282
Chagyrskaya02	R9875	none	3.39 [0.93-11.54]	11.11 [1.99-43.5]	15090	752180	0.15	71.76	2162	117173	0.02	66.52	21.2 [19.9-22.5]	32.7 [30.6-34.9]	25.1 [18.8-32.4]	37.8 [28.8-47.5]	21.4	Sodium hypochlorite	680000000	E3924	R9875	200224_D00829_0321_AHC5VNBCX3_R_PEdi_M6308_N6318_lane2	23085365	22163992	22162513	18904859	8430402	7390170	39.091	5786531	15090	383.47	3181
Chagyrskaya06	R5790	all	0 [0.0-8.03]	0 [0.0-27.75]	9379	519197	0.09	68.11	2392	140999	0.02	67.85	39.9 [37.9-41.9]	55.5 [52.6-58.4]	40.1 [32.5-48.1]	55.1 [45.7-64.3]	33	Sodium hypochlorite	1660000000	E3662	R5790	200204_D00829_0316_AHC5T7BCX3_R_PEdi_N6074_N6075_lane2	11537304	11292198	11292008	9974440	2849808	2566549	25.731	2228273	9379	237.58	1319
Chagyrskaya07	R5788	all	0.71 [0.13-3.93]	1.89 [0.33-9.94]	51458	2279566	0.46	63.35	14920	812083	0.13	63.97	46.0 [45.1-46.8]	58.1 [57.0-59.3]	44.4 [41.5-47.5]	56.5 [53.1-59.9]	30	Sodium hypochlorite	219000000	E3660	R5788	200204_D00829_0316_AHC5T7BCX3_R_PEdi_N6074_N6075_lane2	10754732	10576407	10576315	9371016	6129334	5176274	55.237	3937143	51458	76.51	7012
Chagyrskaya07	R9878	all	0 [0.0-3.6]	0 [0.0-8.2]	33383	1513618	0.29	61.13	9614	513962	0.08	61.81	45.8 [44.7-46.8]	54.7 [53.3-56.2]	41.4 [37.7-45.2]	51.3 [47.1-55.6]	30	Sodium hypochlorite	257000000	E3660	R9878	200204_D00829_0316_AHC5T7BCX3_R_PEdi_N6074_N6075_lane2	8936839	8676487	8676109	7710891	5025006	4238518	54.968	3269233	33383	97.93	4899
Chagyrskaya07	R9879	all	0 [0.0-3.7]	0 [0.0-12.06]	33290	1510016	0.29	61.8	9657	513424	0.08	62.26	45.9 [44.9-47.0]	55.1 [53.7-56.4]	42.3 [38.7-46.0]	51.8 [47.7-55.9]	30	Sodium hypochlorite	301000000	E3660	R9879	200204_D00829_0316_AHC5T7BCX3_R_PEdi_N6074_N6075_lane2	12451423	12204983	12204342	10768059	6994026	5915270	54.933	4581461	33290	137.62	5136
Chagyrskaya09	R1919	none	51.81 [41.22-62.24]	0 [0.0-29.91]	22292	1234502	0.21	67.58	3596	193163	0.03	57.02	26.4 [25.2-27.7]	34.3 [32.6-36.0]	39.5 [33.6-45.6]	48.2 [41.4-55.0]	32	-	46600000000	E2832	R1919	200204_D00829_0316_AHC5T7BCX3_R_PEdi_N6074_N6075_lane2	13002877	12767751	12767704	9891650	934995	737858	7.459	600399	22292	26.93	1980
Chagyrskaya09	R1920	all	0 [0.0-32.44]	0 [0.0-48.99]	2937	122959	0.02	49.6	996	44872	0.01	48.9	50.5 [47.1-54.0]	49.4 [45.0-53.8]	39.5 [28.8-51.0]	39.0 [28.4-50.4]	30	Sodium hypochlorite	8940000000	E2833	R1920	200204_D00829_0316_AHC5T7BCX3_R_PEdi_N6074_N6075_lane2	12793760	12619596	12619475	9341673	658867	484523	5.187	397652	2937	135.39	373
Chagyrskaya09	R1921	deam	39.29 [23.57-57.59]	0 [0.0-48.99]	14548	744994	0.13	61.52	3201	153287	0.02	51.23	35.4 [33.9-37.0]	34.9 [33.0-36.8]	50.0 [43.2-56.8]	46.0 [39.5-52.6]	31	Phosphate buffer	23000000000	E2834	R1921	200204_D00829_0316_AHC5T7BCX3_R_PEdi_N6074_N6075_lane2	9452700	9217938	9217890	6514466	963805	772296	11.855	626594	14548	43.07	1585
Chagyrskaya09	L5258	deam	36.36 [15.17-64.62]	0 [0.0-65.76]	1940	100315	0.02	56.5	493	24610	0	51.9	39.2 [34.9-43.7]	58.9 [51.5-65.9]	35.3 [19.7-53.5]	60.0 [36.1-80.9]	31.9	Pre-digested fraction	17600000000	E2895	L5258	200224_D00829_0321_AHC5VNBCX3_R_PEdi_M6308_N6318_lane2	26427592	25892860	25892728	21127995	389876	225937	1.069	173121	1940	89.24	129
Chagyrskaya09	L5259	deam	12 [4.17-29.96]	0 [0.0-39.03]	6519	357794	0.06	67.56	1465	86523	0.01	65.44	34.4 [32.2-36.7]	46.5 [43.1-49.9]	42.4 [32.5-52.8]	49.4 [38.4-60.5]		Re-extraction	12200000000	E2896	L5259	200224_D00829_0321_AHC5VNBCX3_R_PEdi_M6308_N6318_lane2	32218935	31442315	31442134	26450807	2061882	1762679	6.664	1485287	6519	227.84	706
Chagyrskaya09	L5260	none	NA [NA-NA]	NA [NA-NA]	272	10163	0	60.61	46	1950	0	51.33	27.9 [17.7-40.1]	44.0 [24.4-65.1]	25.0 [0.6-80.6]	50.0 [1.3-98.7]	30.3	Sodium hypochlorite	715000000	E2897	L5260	200224_D00829_0321_AHC5VNBCX3_R_PEdi_M6308_N6318_lane2	39419403	38676470	38675739	30752590	874387	673724	2.191	451380	272	1659.49	77
Chagyrskaya63	A25747	deam	68 [48.41-82.79]	0 [0.0-56.15]	8324	454525	0.07	63.4	1441	75481	0.01	55.43	30.0 [28.0-32.2]	23.1 [21.1-25.2]	39.4 [30.2-49.3]	35.2 [26.8-44.4]	7	-	91900000000	E16007	A25747	200727_D00829_0352_BHFM7CBCX3_R_PEdi_N7992_N7993_lane1	40213398	39875195	39875079	26310350	1271920	899331	3.418	682920	8324	82.04	559
Chagyrskaya63	F3260	deam	13.33 [6.91-24.17]	0 [0.0-16.11]	17283	914972	0.15	63.14	3833	216731	0.03	59.69	37.3 [35.8-38.8]	26.8 [25.3-28.3]	41.0 [34.6-47.7]	30.8 [25.7-36.3]	20.6	-	92200000000	E5356	F3260	200204_D00829_0316_AHC5T7BCX3_R_PEdi_N6074_N6075_lane2	14286998	146348	14114087	10667130	468917	360195	3.377	299832	17283	17.35	1425
Chagyrskaya63	F8803	none	0 [0.0-79.35]	0 [0.0-79.35]	751	36601	0.01	53.9	165	8090	0	51.01	37.0 [30.0-44.4]	26.9 [20.2-34.4]	18.2 [2.3-51.8]	18.2 [2.3-51.8]	21.6	Sodium hypochlorite	61600000000	E6511	F8803	200224_D00829_0321_AHC5VNBCX3_R_PEdi_M6308_N6318_lane2	27907700	27542751	27542612	17832662	225008	74961	0.42	49179	751	65.48	45
Chagyrskaya13	F3117	all	2.37 [1.02-5.43]	0 [0.0-5.42]	83999	2978472	0.67	55.88	30340	1385672	0.24	55.8	54.1 [53.4-54.8]	44.5 [43.8-45.3]	52.0 [49.6-54.4]	41.1 [39.0-43.2]	24.6	-	67700000000	E5224	F3117	200204_D00829_0316_AHC5T7BCX3_R_PEdi_N6074_N6075_lane2	13091695	12944352	12944300	9570784	2204607	1800608	18.814	1530966	83999	18.23	7714
Chagyrskaya13	F8791	all	0 [0.0-2.69]	0 [0.0-8.2]	70714	2627107	0.55	54.79	24497	1127044	0.19	54.85	55.9 [55.1-56.6]	42.5 [41.6-43.3]	52.1 [49.3-54.8]	41.3 [38.9-43.7]	22.2	Sodium hypochlorite	8180000000	E6499	F8791	200204_D00829_0316_AHC5T7BCX3_R_PEdi_N6074_N6075_lane2	13753768	13595393	13595331	10654633	4405578	3708267	34.804	3186653	70714	45.06	7702
Chagyrskaya14	A25733	none	67.77 [61.64-73.34]	4.55 [0.81-21.8]	80125	3395371	0.77	69.71	6529	366892	0.06	62.22	16.0 [15.5-16.6]	11.3 [10.7-11.8]	39.3 [34.6-44.2]	29.3 [25.5-33.3]	2	-	4350000000	E15993	A25733	200727_D00829_0352_BHFM7CBCX3_R_PEdi_N7992_N7993_lane1	21941219	21358337	21358280	16400812	9466336	8056887	49.125	5792171	80125	72.29	9447
Chagyrskaya14	F3118	deam	70.37 [51.52-84.15]	0 [0.0-65.76]	10332	551805	0.09	61.61	2002	96762	0.01	50.24	34.0 [32.1-35.9]	26.5 [24.6-28.4]	57.8 [49.6-65.7]	48.1 [40.7-55.6]	20	-	36800000000	E5225	F3118	200204_D00829_0316_AHC5T7BCX3_R_PEdi_N6074_N6075_lane2	9914453	9731886	9731834	7126668	421910	362318	5.084	299314	10332	28.97	1020
Chagyrskaya14	F8792	deam	12.5 [3.5-36.02]	0 [0.0-43.45]	4623	214806	0.03	52.85	1263	57952	0.01	48.22	45.4 [42.4-48.3]	34.2 [31.2-37.4]	55.1 [43.4-66.4]	41.3 [31.8-51.4]	19.3	Sodium hypochlorite	6910000000	E6500	F8792	200204_D00829_0316_AHC5T7BCX3_R_PEdi_N6074_N6075_lane2	12006424	11848615	11848570	8551289	629344	533425	6.238	444058	4623	96.05	566
Chagyrskaya19	A25740	deam	13.08 [7.96-20.77]	0 [0.0-11.7]	48554	1982723	0.38	54.85	13077	619711	0.1	52.59	42.3 [41.3-43.2]	33.0 [32.1-33.9]	45.3 [41.7-49.0]	34.5 [31.5-37.6]	10	-	27500000000	E16000	A25740	200727_D00829_0352_BHFM7CBCX3_R_PEdi_N7992_N7993_lane1	24049925	23808926	23808821	16676614	5145365	4262209	25.558	3498845	48554	72.06	2864
Chagyrskaya19	F3251	deam	6.9 [3.79-12.23]	2.44 [0.43-12.6]	69602	2597081	0.54	54.96	20172	940932	0.15	53.94	45.0 [44.3-45.8]	33.8 [33.0-34.5]	45.0 [42.2-47.9]	34.0 [31.7-36.4]	19.4	-	9710000000	E5348	F3251	200204_D00829_0316_AHC5T7BCX3_R_PEdi_N6074_N6075_lane2	7993327	7872994	7872954	6014657	2115367	1800502	29.935	1537172	69602	22.09	8249
Chagyrskaya19	F8795	all	1.15 [0.2-6.23]	0 [0.0-11.03]	35106	1482128	0.27	53.77	10385	496912	0.08	53.11	46.7 [45.6-47.8]	34.6 [33.5-35.7]	48.0 [43.8-52.3]	33.9 [30.6-37.3]	19.7	Sodium hypochlorite	3660000000	E6503	F8795	200204_D00829_0316_AHC5T7BCX3_R_PEdi_N6074_N6075_lane2	12099743	11961835	11961777	9262406	3552723	2969959	32.065	2540135	35106	72.36	3842
Chagyrskaya41	A25743	all	1.41 [0.83-2.41]	0 [0.0-1.26]	528839	5752564	3.59	47.28	176450	3954802	1.19	46.99	51.9 [51.6-52.2]	41.5 [41.3-41.8]	51.8 [50.9-52.6]	40.7 [40.0-41.4]	7	-	46700000000	E16003	A25743	200727_D00829_0352_BHFM7CBCX3_R_PEdi_N7992_N7993_lane1	35649431	35353268	35353209	23982175	13156750	10610098	44.242	9000490	528839	17.02	62715
Chagyrskaya41	F3253	deam	3.67 [2.76-4.85]	0.76 [0.26-2.2]	641032	5801452	4.52	49.19	211150	4219670	1.48	49.03	50.9 [50.6-51.1]	39.5 [39.2-39.7]	50.1 [49.4-50.9]	39.1 [38.4-39.8]	20.2	-	17800000000	E5350	F3253	200204_D00829_0316_AHC5T7BCX3_R_PEdi_N6074_N6075_lane1	15071136	14885853	14885773	11501369	6046372	5016819	43.619	4304439	641032	6.71	137329
Chagyrskaya41	F8797	all	1.46 [0.67-3.16]	0 [0.0-2.75]	227527	4533947	1.54	47.3	75852	2434431	0.51	47.13	52.3 [51.9-52.7]	40.0 [39.6-40.5]	51.3 [50.0-52.6]	38.5 [37.4-39.6]	20.1	Sodium hypochlorite	3290000000	E6505	F8797	200204_D00829_0316_AHC5T7BCX3_R_PEdi_N6074_N6075_lane2	12786678	12643084	12643044	9239091	5994620	4889726	52.924	4121199	227527	18.11	38064
Okladnikov11	A26126	deam	66.67 [39.06-86.19]	NA [NA-NA]	4931	256839	0.04	56.71	1000	48232	0.01	50.15	34.7 [31.9-37.6]	24.8 [22.3-27.5]	42.9 [30.5-56.0]	34.6 [24.2-46.2]	59.3	-	101000000000	E16317	A26126	210323_D00829_0380_AHJ5LLBCX3_R_PEdi_Jena0010_N10303_lane2	14569741	14395151	14395072	9989894	623583	510221	5.107	433033	4931	87.82	172
Okladnikov11	A26127	deam	100.0 [34.24-100.0]	NA [NA-NA]	436	24727	0	62.86	49	2340	0	48.2	20.4 [13.4-29.0]	17.4 [10.1-27.1]	50.0 [11.8-88.2]	33.3 [7.5-70.1]	6.8	-	27700000000	E16318	A26127	210323_D00829_0380_AHJ5LLBCX3_R_PEdi_Jena0010_N10303_lane2	9545391	9401367	9401308	5672846	109392	75217	1.326	53481	436	122.66	26
Okladnikov11	A26128	deam	100.0 [20.65-100.0]	NA [NA-NA]	110	6229	0	60.95	11	462	0	42.09	13.6 [2.9-34.9]	5.0 [0.1-24.9]	NA [NA]	NA [NA]	12	-	61100000000	E16319	A26128	210323_D00829_0380_AHJ5LLBCX3_R_PEdi_Jena0010_N10303_lane2	14793603	14643409	14643333	9150342	62946	28351	0.31	16186	110	147.15	6
Okladnikov11	A26129	deam	100.0 [20.65-100.0]	NA [NA-NA]	259	14362	0	61.83	23	1056	0	47.43	18.3 [9.5-30.4]	11.1 [4.2-22.6]	100.0 [2.5-100.0]	33.3 [0.8-90.6]	5.5	-	23400000000	E16320	A26129	210323_D00829_0380_AHJ5LLBCX3_R_PEdi_Jena0010_N10303_lane2	13682960	13501869	13501764	8502344	152715	87012	1.023	66924	259	258.39	16
Okladnikov11	A26717	deam	100.0 [20.65-100.0]	NA [NA-NA]	1113	54610	0.01	57.14	217	10001	0	47.76	34.3 [28.4-40.5]	24.8 [19.6-30.6]	78.6 [49.2-95.3]	37.9 [20.7-57.7]	47.3	-	14300000000	E16640	A26717	210323_D00829_0380_AHJ5LLBCX3_R_PEdi_Jena0010_N10303_lane2	13451741	13293271	13293209	8234439	436882	351307	4.266	300905	1113	270.35	99
Okladnikov11	A26718	deam	12.5 [2.24-47.09]	NA [NA-NA]	2265	104663	0.02	51.15	612	28474	0	49.06	40.0 [35.9-44.2]	32.1 [28.2-36.2]	35.5 [19.2-54.6]	24.4 [12.9-39.5]	36.3	-	15700000000	E16641	A26718	210323_D00829_0380_AHJ5LLBCX3_R_PEdi_Jena0010_N10303_lane2	11492456	11373609	11373545	6927540	534346	416051	6.006	353207	2265	155.94	153
Okladnikov11	A26719	deam	46.15 [23.21-70.86]	0.0 [0.0-65.76]	1890	94177	0.01	54.07	395	18694	0	48.38	38.1 [33.4-42.8]	23.5 [19.4-28.1]	42.9 [21.8-66.0]	26.5 [12.9-44.4]	53.1	-	26100000000	E16642	A26719	210323_D00829_0380_AHJ5LLBCX3_R_PEdi_Jena0010_N10303_lane2	12404291	12262842	12262794	8346723	342533	260477	3.121	205924	1890	108.95	165
Okladnikov11	F8245	deam	23.08 [8.18-50.26]	0.0 [0.0-56.15]	1717	90152	0.01	57.69	339	15840	0	48.54	29.4 [25.2-34.0]	23.3 [19.0-28.0]	35.3 [14.2-61.7]	20.7 [8.0-39.7]	17.5	-	28000000000	E5947	F8245	210323_D00829_0380_AHJ5LLBCX3_R_PEdi_Jena0010_N10303_lane2	10987114	10825002	10824948	7556860	310449	250196	3.311	214739	1717	125.07	86
Okladnikov11	F8246	deam	30.77 [12.68-57.63]	0.0 [0.0-65.76]	4191	198294	0.03	52.48	1085	50771	0.01	49.98	43.0 [40.0-46.1]	32.9 [29.8-36.2]	47.8 [35.6-60.2]	35.1 [25.5-45.6]	18.9	-	28700000000	E5948	F8246	210323_D00829_0380_AHJ5LLBCX3_R_PEdi_Jena0010_N10303_lane2	12531939	12370130	12370064	8820917	584006	456340	5.173	392143	4191	93.57	188
Okladnikov11	F8247	deam	53.85 [29.14-76.79]	0.0 [0.0-79.35]	1832	91951	0.01	55.8	389	18496	0	49.15	35.9 [31.1-40.9]	28.9 [24.3-33.8]	30.0 [11.9-54.3]	24.0 [9.4-45.1]	14.7	-	31100000000	E5949	F8247	210323_D00829_0380_AHJ5LLBCX3_R_PEdi_Jena0010_N10303_lane2	12982768	12797061	12797004	8918477	286111	206433	2.315	165901	1832	90.56	97
Okladnikov11	F8248	deam	57.14 [25.05-84.18]	0.0 [0.0-79.35]	2244	109485	0.02	53.43	544	25254	0	48.14	42.6 [38.3-46.9]	30.0 [25.9-34.3]	54.5 [36.4-71.9]	36.7 [23.4-51.7]	13.8	-	21900000000	E5950	F8248	210323_D00829_0380_AHJ5LLBCX3_R_PEdi_Jena0010_N10303_lane2	10653218	10489477	10489383	7157267	355641	267066	3.731	207097	2244	92.29	94
Extractionblank	F8249	none	NA [NA-NA]	NA [NA-NA]	133	5549	0	2 days, 19:01:00	5	249	0	82.8	0.0 [0.0-9.0]	15.4 [4.4-34.9]	NA [NA]	NA [NA]	-	-	96500000	E5951	F8249	210323_D00829_0380_AHJ5LLBCX3_R_PEdi_Jena0010_N10303_lane2	1303409	1234211	1234036	703453	569546	387464	2 days, 7:08:00	137058	133	42 days, 22:51:00	32
Extractionblank	A26141	none	0.0 [0.0-79.35]	NA [NA-NA]	374	28105	0	3 days, 7:27:00	29	2131	0	75.9	12.6 [6.7-21.0]	13.3 [6.6-23.2]	50.0 [1.3-98.7]	33.3 [0.8-90.6]	-	-	50300000	E16330	A26141	210323_D00829_0380_AHJ5LLBCX3_R_PEdi_Jena0010_N10303_lane2	952616	892565	892490	437317	344477	280619	2 days, 18:48:00	112276	374	300.2	199
Extractionblank	A26716	none	NA [NA-NA]	NA [NA-NA]	64	3577	0	2 days, 12:28:00	5	252	0	50.4	15.4 [1.9-45.4]	13.3 [1.7-40.5]	NA [NA]	NA [NA]	-	-	110000000	E16639	A26716	210323_D00829_0380_AHJ5LLBCX3_R_PEdi_Jena0010_N10303_lane2	112386	102314	102304	44401	23950	19900	2 days, 9:39:00	10991	64	7 days, 4:13:00	33
Extractionblank	F3124	none	NA [NA-NA]	NA [NA-NA]	110	4021	0	63.19	2	99	0	49.5	3.1 [0.1-16.2]	0.0 [0.0-15.4]	NA [NA]	NA [NA]	-	-	308000000	E5228	F3124	200204_D00829_0316_AHC5T7BCX3_R_PEdi_N6074_N6075_lane1	1078832	1044647	1044613	567518	399089	325042	57.274	205690	110	1869.91	32
Extractionblank	F3124	none	NA [NA-NA]	NA [NA-NA]	99	3868	0	61.42	1	44	0	44	0.0 [0.0-11.6]	0.0 [0.0-15.4]	NA [NA]	NA [NA]	-	-	308000000	E5228	F3124	200204_D00829_0316_AHC5T7BCX3_R_PEdi_N6074_N6075_lane2	575012	554319	554294	309435	217911	178161	57.576	112336	99	1134.71	27
Extractionblank	F3261	none	NA [NA-NA]	NA [NA-NA]	0	0	0	NA	0	0	0	NA	NA [NA]	NA [NA]	NA [NA]	NA [NA]	-	-	402000000	E5357	F3261	200204_D00829_0316_AHC5T7BCX3_R_PEdi_N6074_N6075_lane1	11	10	10	8	0	0	0	0	0	NA	0
Extractionblank	F3261	none	100 [NA-NA]	NA [NA-NA]	144	5765	0	56.77	3	195	0	65	3.7 [0.1-19.0]	6.5 [0.8-21.4]	NA [NA]	NA [NA]	-	-	402000000	E5357	F3261	200204_D00829_0316_AHC5T7BCX3_R_PEdi_N6074_N6075_lane2	718291	699949	699929	369959	270886	200134	54.096	125031	144	868.27	35
Extractionblank	F8804	none	100 [NA-NA]	NA [NA-NA]	87	3329	0	60.55	2	100	0	50	13.3 [1.7-40.5]	0.0 [0.0-16.8]	NA [NA]	NA [NA]	-	Sodium hypochlorite	36400000	E6512	F8804	200204_D00829_0316_AHC5T7BCX3_R_PEdi_N6074_N6075_lane2	665339	628858	628793	377045	277957	203723	54.031	77454	87	890.28	22
Extractionblank	R5791	none	NA [NA-NA]	NA [NA-NA]	271	9400	0	54.41	8	364	0	52	6.1 [1.7-14.8]	4.8 [0.6-16.2]	NA [NA]	0.0 [0.0-84.2]	-	Sodium hypochlorite	1830000	E3663	R5791	200204_D00829_0316_AHC5T7BCX3_R_PEdi_N6074_N6075_lane2	939940	890817	890183	627411	480975	343620	54.768	177665	271	655.59	77
Extractionblank	L5266	none	NA [NA-NA]	NA [NA-NA]	170	5226	0	60.9	7	377	0	59.14	4.5 [0.6-15.5]	8.0 [1.0-26.0]	NA [NA]	NA [NA]	-	-	61000000	E2903	L5266	200224_D00829_0321_AHC5VNBCX3_R_PEdi_M6308_N6318_lane2	2240386	2165729	2165026	1480091	646583	469586	31.727	218775	170	1286.91	48
Extractionblank	R1922	none	100 [NA-NA]	NA [NA-NA]	401	16052	0	58.9	8	502	0	71.38	2.8 [0.3-9.8]	3.1 [0.4-10.7]	NA [NA]	NA [NA]	-	-	30900000	E2835	R1922	200204_D00829_0316_AHC5T7BCX3_R_PEdi_N6074_N6075_lane2	961184	922767	921624	692718	405276	304345	43.935	189862	401	473.47	99
Extractionblank	A25748	none	NA [NA-NA]	NA [NA-NA]	176	9006	0	69.66	12	739	0	69.92	11.6 [3.9-25.1]	9.8 [2.7-23.1]	0.0 [0.0-97.5]	0.0 [0.0-97.5]	-	-	115000000	E16008	A25748	200727_D00829_0352_BHFM7CBCX3_R_PEdi_N7992_N7993_lane1	4833512	4592603	4592315	2753004	1654729	994346	36.119	251116	176	1426.8	59
Extractionblank	R9877	none	100 [NA-NA]	NA [NA-NA]	1777	76578	0.01	60.36	31	1698	0	58.68	3.8 [2.0-6.4]	1.8 [0.6-4.1]	0.0 [0.0-97.5]	0.0 [0.0-70.8]	-	Sodium hypochlorite	27300000	E3926	R9877	200224_D00829_0321_AHC5VNBCX3_R_PEdi_M6308_N6318_lane2	2148168	2004924	2000687	1613282	1327172	1078665	66.862	684520	1777	385.21	377
Extractionblank	A25734	none	NA [NA-NA]	NA [NA-NA]	180	5782	0	62.73	8	458	0	67.62	4.9 [0.6-16.5]	21.4 [4.7-50.8]	NA [NA]	NA [NA]	-	-	118000000	E15994	A25734	200727_D00829_0352_BHFM7CBCX3_R_PEdi_N7992_N7993_lane1	3679030	3516445	3516264	2071957	1169402	883775	42.654	428150	180	2378.61	79
Extractionblank	A26141	none	0 [0.0-65.7]	0 [0.0-79.3]	480	31639	0	72.21	37	2317	0	64.65	12.2 [7.0-19.3]	12.9 [6.8-21.5]	0.0 [0.0-70.8]	0.0 [0.0-70.8]	-	-	50300000	E16330	A26141	200727_D00829_0352_BHFM7CBCX3_R_PEdi_N7992_N7993_lane1	2778133	2615004	2614801	1364797	904475	713671	52.291	266844	480	555.92	177
